# Supplementary material for: Cryptic diversity among Yazoo Darters (Percidae: Etheostoma raneyi) in disjunct watersheds of northern Mississippi
Source: PeerJ. 2020 May 4;8:e9014. doi: 10.7717/peerj.9014 (PMC7204820; doi:10.7717/peerj.9014)
Supplement: Supplemental Information 2 [file peerj-08-9014-s002.fas]

>LJ32_Otouc
TCGTGCCACTTTTCACAGCACTATCTTTTCTATACTAAAATGTGTTTTAACTTTGTTTAATTCTCGTTGTACACGGTAGGTGTACACCGTAAGGCTTTGATACGTTAGATGATGTGGTTTGTGTCGGCGGATGGCTGTTTATTATGACAAAATAAAGCGTAGTATAGAAGCTCCTATGAA----TAGTGTTCTCGTATCAGGGACTAGCGTTAGTTAGCAGGCCGTGCATGTGTTCAGGGAACAGCTAATTTATACCAGAGGAGGAAGGAGACTAGATATGTATTGTATGTGTAGCGTGGCTGTGTGTTGTGTCTTGGAATAATACATTTTTTGCCCCCAACTGTTCCATATATTGGCTATCCTTGCGACTTAGCAACCTGCTCCTGGTTAGCATTTAGCCTAGCCAATGTACATGCTGGCTTGATAGAGCTCCTCCAGGGTACATGTCAAGTTAAGTGTG-TTAAG--ATAAAGAT--AATGCAATCTGTATATGTAACGCCATATGT---CTTTTATTTCTCTTTCAGACACAAAGGCCATGTTCAGTACCAGCGCCAAAATAGTGAAGCCTAATGGCGAAAAGCCAG-ACGAGTTA
>LJ33_Otouc
TCGTGCCACTTTTCACAGCACTATCTTTTCTATACTAAAATGTGTTTTAACTTTGTTTAATTCTCGTTGTACACGGTAGGTGTACACCGTAAGGCTTTGATACGTTAGATGATGTGGTTTGTGTCGGCGGATGGCTGTTTATTATGACAAAATAAAGCGTAGTATAGAAGCTCCTATGAA----TAGTGTTCTCGTATCAGGGACTAGCGTTAGTTAGCAGGCCGTGCATGTGTTCAGGGAACAGCTAATTTATACCAGAGGAGGAAGGAGACTAGATATGTATTGTATGTGTAGCGTGGCTGTGTGTTGTGTCTTGGAATAATACATTTTTTGCCCCCAACTGTTCCATATATTGGCTATCCTTGCGACTTAGCAACCTGCTCCTGGTTAGCATTTAGCCTAGCCAATGTACATGCTGGCTTGATAGAGCTCCTCCAGGGTACATGTCAAGTTAAGTGTG-TTAAG--ATAAAGAT--AATGCAATCTGTATATGTAACGCCATATGT---CTTTTATTTCTCTTTCAGACACAAAGGCCATGTTCAGTACCAGCGCCAAAATAGTGAAGCCTAATGGCGAAAAGCCAN-ANNANTTA
>LJ34_Otouc
TCGTGCCACTTTTCACAGCACTATCTTTTCTATACTAAAATGTGTTTTAACTTTGTTTAATTCTCGTTGTACACGGTAGGTGTACACCGTAAGGCTTTGATACGTTAGATGATGTGGTTTGTGTCGGCGGATGGCTGTTTATTATGACAAAATAAAGCGTAGTATAGAAGCTCCTATGAA----TAGTGTTCTCGTATCAGGGACTAGCGTTAGTTAGCAGGCCGTGCATGTGTTCAGGGAACAGCTAATTTATACCAGAGGAGGAAGGAGACTAGATATGTATTGTATGTGTAGCGTGGCTGTGTGTTGTGTCTTGGAATAATACATTTTTTGCCCCCAACTGTTCCATATATTGGCTATCCTTGCGACTTAGCAACCTGCTCCTGGTTAGCATTTAGCCTAGCCAATGTACATGCTGGCTTGATAGAGCTCCTCCAGGGTACATGTCAAGTTAAGTGTG-TTAAG--ATAAAGAT--AATGCAATCTGTATATGTAACGCCATATGT---CTTTTATTTCTCTTTCAGACACAAAGGCCATGTTCAGTACCAGCGCCAAAATAGTGAAGCCTAATGGCGAAAAGCCAG-ACGAGTTA
>LJ35_Otouc
TCGTGCCACTTTTCACAGCACTATCTTTTCTATACTAAAATGTGTTTTAACTTTGTTTAATTCTCGTTGTACACGGTAGGTGTACACCGTAAGGCTTTGATACGTTAGATGATGTGGTTTGTGTCGGCGGATGGCTGTTTATTATGACAAAATAAAGCGTAGTATAGAAGCTCCTATGAA----TAGTGTTCTCGTATCAGGGACTAGCGTTAGTTAGCAGGCCGTGCATGTGTTCAGGGAACAGCTAATTTATACCAGAGGAGGAAGGAGACTAGATATGTATTGTATGTGTAGCGTGGCTGTGTGTTGTGTCTTGGAATAATACATTTTTTGCCCCCAACTGTTCCATATATTGGCTATCCTTGCGACTTAGCAACCTGCTCCTGGTTAGCATTTAGCCTAGCCAATGTACATGCTGGCTTGATAGAGCTCCTCCAGGGTACATGTCAAGTTAAGTGTG-TTAAG--ATAAAGAT--AATGCAATCTGTATATGTAACGCCATATGT---CTTTTATTTCTCTTTCAGACACAAAGGCCATGTTCAGTACCAGCGCCAAAATAGTGAAGCCTAATGGCGAAAAGCCAG-ACGAGTTA
>LJ36_Otouc
TCGTGCCACTTTTCACAGCACTATCTTTTCTATACTAAAATGTGTTTTAACTTTGTTTAATTCTCGTTGTACACGGTAGGTGTACACCGTAAGGCTTTGATACGTTAGATGATGTGGTTTGTGTCGGCGGATGGCTGTTTATTATGACAAAATAAAGCGTAGTATAGAAGCTCCTATGAA----TAGTGTTCTCGTATCAGGGACTAGCGTTAGTTAGCAGGCCGTGCATGTGTTCAGGGAACAGCTAATTTATACCAGAGGAGGAAGGAGACTAGATATGTATTGTATGTGTAGCGTGGCTGTGTGTTGTGTCTTGGAATAATACATTTTTTGCCCCCAACTGTTCCATATATTGGCTATCCTTGCGACTTAGCAACCTGCTCCTGGTTAGCATTTAGCCTAGCCAATGTACATGCTGGCTTGATAGAGCTCCTCCAGGGTACATGTCAAGTTAAGTGTG-TTAAG--ATAAAGAT--AATGCAATCTGTATATGTAACGCCATATGT---CTTTTATTTCTCTTTCAGACACAAAGGCCATGTTCAGTACCAGCGCCAAAATAGTGAAGCCTAATGGCGAAAAGCCAG-ACGAGTTA
>LJ37_Otouc
TCGTGCCACTTTTCACAGCACTATCTTTTCTATACTAAAATGTGTTTTAACTTTGTTTAATTCTCGTTGTACACGGTAGGTGTACACCGTAAGGCTTTGATACGTTAGATGATGTGGTTTGTGTCGGCGGATGGCTGTTTATTATGACAAAATAAAGCGTAGTATAGAAGCTCCTATGAA----TAGTGTTCTCGTATCAGGGACTAGCGTTAGTTAGCAGGCCGTGCATGTGTTCAGGGAACAGCTAATTTATACCAGAGGAGGAAGGAGACTAGATATGTATTGTATGTGTAGCGTGGCTGTGTGTTGTGTCTTGGAATAATACATTTTTTGCCCCCAACTGTTCCATATATTGGCTATCCTTGCGACTTAGCAACCTGCTCCTGGTTAGCATTTAGCCTAGCCAATGTACATGCTGGCTTGATAGAGCTCCTCCAGGGTACATGTCAAGTTAAGTGTG-TTAAG--ATAAAGAT--AATGCAATCTGTATATGTAACGCCATATGT---CTTTTATTTCTCTTTCAGACACAAAGGCCATGTTCAGTACCAGCGCCAAAATAGTGAAGCCTAATGGCGAAAAGCCAG-ACGAGTTA
>M18_Otouc
TCGTGCCACTTTTCACAGCACTATCTTTTCTATACTAAAATGTGTTTTAACTTTGTTTAATTCTCGTTGTACACGGTAGGTGTACACCGTAAGGCTTTGATACGTTAGATGATGTGGTTTGTGTCGGCGGATGGCTGTTTATTATGACAAAATAAAGCGTAGTATAGAAGCTCCTATGAA----TAGTGTTCTCGTATCAGGGACTAGCGTTAGTTAGCAGGCCGTGCATGTGTTCAGGGAACAGCTAATTTATACCAGAGGAGGAAGGAGACTAGATATGTATTGTATGTGTAGCGTGGCTGTGTGTTGTGTCTTGGAATAATACATTTTTTGCCCCCAACTGTTCCATATATTGGCTATCCTTGCGACTTAGCAACCTGCTCCTGGTTAGCATTTAGCCTAGCCAATGTACATGCTGGCTTGATAGAGCTCCTCCAGGGTACATGTCAAGTTAAGTGTG-TTAAG--ATAAAGAT--AATGCAATCTGTATATGTAACGCCATATGT---CTTTTATTTCTCTTTCAGACACAAAGGCCATGTTCAGTACCAGCGCCAAAATAGTGAAGCCTAATGGCGAAAAGCCAG-ACGAGTTA
>M19_Otouc
TCGTGCCACTTTTCACAGCACTATCTTTTCTATACTAAAATGTGTTTTAACTTTGTTTAATTCTCGTTGTACACGGTAGGTGTACACCGTAAGGCTTTGATACGTTAGATGATGTGGTTTGTGTCGGCGGATGGCTGTTTATTATGACAAAATAAAGCGTAGTATAGAAGCTCCTATGAA----TAGTGTTCTCGTATCAGGGACTAGCGTTAGTTAGCAGGCCGTGCATGTGTTCAGGGAACAGCTAATTTATACCAGAGGAGGAAGGAGACTAGATATGTATTGTATGTGTAGCGTGGCTGTGTGTTGTGTCTTGGAATAATACATTTTTTGCCCCCAACTGTTCCATATATTGGCTATCCTTGCGACTTAGCAACCTGCTCCTGGTTAGCATTTAGCCTAGCCAATGTACATGCTGGCTTGATAGAGCTCCTCCAGGGTACATGTCAAGTTAAGTGTG-TTAAG--ATAAAGAT--AATGCAATCTGTATATGTAACGCCATATGT---CTTTTATTTCTCTTTCAGACACAAAGGCCATGTTCAGTACCAGCGCCAAAATAGTGAAGCCTAATGGCGAAAAGCCAG-ACGAGTTA
>M20_Otouc
TCGTGCCACTTTTCACAGCACTATCTTTTCTATACTAAAATGTGTTTTAACTTTGTTTAATTCTCGTTGTACACGGTAGGTGTACACCGTAAGGCTTTGATACGTTAGATGATGTGGTTTGTGTCGGCGGATGGCTGTTTATTATGACAAAATAAAGCGTAGTATAGAAGCTCCTATGAA----TAGTGTTCTCGTATCAGGGACTAGCGTTAGTTAGCAGGCCGTGCATGTGTTCAGGGAACAGCTAATTTATACCAGAGGAGGAAGGAGACTAGATATGTATTGTATGTGTAGCGTGGCTGTGTGTTGTGTCTTGGAATAATACATTTTTTGCCCCCAACTGTTCCATATATTGGCTATCCTTGCGACTTAGCAACCTGCTCCTGGTTAGCATTTAGCCTAGCCAATGTACATGCTGGCTTGATAGAGCTCCTCCAGGGTACATGTCAAGTTAAGTGTG-TTAAG--ATAAAGAT--AATGCAATCTGTATATGTAACGCCATATGT---CTTTTATTTCTCTTTCANACACAAAGGCCATGTTCAGTACCAGCGCCAAAATAGTGAAGCCTAATGGCGAAAAGCCAG-ACGAGTTA
>M21_Otouc
TCGTGCCACTTTTCACAGCACTATCTTTTCTATACTAAAATGTGTTTTAACTTTGTTTAATTCTCGTTGTACACGGTAGGTGTACACCGTAAGGCTTTGATACGTTAGATGATGTGGTTTGTGTCGGCGGATGGCTGTTTATTATGACAAAATAAAGCGTAGTATAGAAGCTCCTATGAA----TAGTGTTCTCGTATCAGGGACTAGCGTTAGTTAGCAGGCCGTGCATGTGTTCAGGGAACAGCTAATTTATACCAGAGGAGGAAGGAGACTAGATATGTATTGTATGTGTAGCGTGGCTGTGTGTTGTGTCTTGGAATAATACATTTTTTGCCCCCAACTGTTCCATATATTGGCTATCCTTGCGACTTAGCAACCTGCTCCTGGTTAGCATTTAGCCTAGCCAATGTACATGCTGGCTTGATAGAGCTCCTCCAGGGTACATGTCAAGTTAAGTGTG-TTAAG--ATAAAGAT--AATGCAATCTGTATATGTAACGCCATATGT---CTTTTATTTCTCTTTCAGACACAAAGGCCATGTTCAGTACCAGCGCCAAAATAGTGAAGCCTAATGGCGAAAAGCCAG-ACGAGTTA
>M24_Otouc
TCGTGCCACTTTTCACAGCACTATCTTTTCTATACTAAAATGTGTTTTAACTTTGTTTAATTCTCGTTGTACACGGTAGGTGTACACCGTAAGGCTTTGATACGTTAGATGATGTGGTTTGTGTCGGCGGATGGCTGTTTATTATGACAAAATAAAGCGTAGTATAGAAGCTCCTATGAA----TAGTGTTCTCGTATCAGGGACTAGCGTTAGTTAGCAGGCCGTGCATGTGTTCAGGGAACAGCTAATTTATACCAGAGGAGGAAGGAGACTAGATATGTATTGTATGTGTAGCGTGGCTGTGTGTTGTGTCTTGGAATAATACATTTTTTGCCCCCAACTGTTCCATATATTGGCTATCCTTGCGACTTAGCAACCTGCTCCTGGTTAGCATTTAGCCTAGCCAATGTACATGCTGGCTTGATAGAGCTCCTCCAGGGTACATGTCAAGTTAAGTGTG-TTAAG--ATAAAGAT--AATGCAATCTGTATATGTAACGCCATATGT---CTTTTATTTCTCTTTCAGACACAAAGGCCATGTTCAGTACCAGCGCCAAAATAGTGAAGCCTAATGGCGAAAAGCCAG-ACGAGTTA
>M29_Otouc
TCGTGCCACTTTTCACAGCACTATCTTTTCTATACTAAAATGTGTTTTAACTTTGTTTAATTCTCGTTGTACACGGTAGGTGTACACCGTAAGGCTTTGATACGTTAGATGATGTGGTTTGTGTCGGCGGATGGCTGTTTATTATGACAAAATAAAGCGTAGTATAGAAGCTCCTATGAA----TAGTGTTCTCGTATCAGGGACTAGCGTTAGTTAGCAGGCCGTGCATGTGTTCAGGGAACAGCTAATTTATACCAGAGGAGGAAGGAGACTAGATATGTATTGTATGTGTAGCGTGGCTGTGTGTTGTGTCTTGGAATAATACATTTTTTGCCCCCAACTGTTCCATATATTGGCTATCCTTGCGACTTAGCAACCTGCTCCTGGTTAGCATTTAGCCTAGCCAATGTACATGCTGGCTTGATAGAGCTCCTCCAGGGTACATGTCAAGTTAAGTGTG-TTAAG--ATAAAGAT--AATGCAATCTGTATATGTAACGCCATATGT---CTTTTATTTCTCTTTCAGACACAAAGGCCATGTTCAGTACCAGCGCCAAAATAGTGAAGCCTAATGGCGAAAAGCCAG-ACGAGTTA
>U41_Otouc
TCGTGCCACTTTTCACAGCACTATCTTTTCTATACTAAAATGTGTTTTAACTTTGTTTAATTCTCGTTGTACACGGTAGGTGTACACCGTAAGGCTTTGATACGTTAGATGATGTGGTTTGTGTCGGCGGATGGCTGTTTATTATGACAAAATAAAGCGTAGTATAGAAGCTCCTATGAA----TAGTGTTCTCGTATCAGGGACTAGCGTTAGTTAGCAGGCCGTGCATGTGTTCAGGGAACAGCTAATTTATACCAGAGGAGGAAGGAGACTAGATATGTATTGTATGTGTAGCGTGGCTGTGTGTTGTGTCTTGGAATAATACATTTTTTGCCCCCAACTGTTCCATATATTGGCTATCCTTGCGACTTAGCAACCTGCTCCTGGTTAGCATTTAGCCTAGCCAATGTACATGCTGGCTTGATAGAGCTCCTCCAGGGTACATGTCAAGTTAAGTGTG-TTAAG--ATAAAGAT--AATGCAATCTGTATATGTAACGCCATATGT---CTTTTATTTCTCTTTCAGACACAAAGGCCATGTTCAGTACCAGCGCCAAAATAGTGAAGCCTAATGGCGAAAAGCCAG-ACGAGTTA
>U42_Otouc
TCGTGCCACTTTTCACAGCACTATCTTTTCTATACTAAAATGTGTTTTAACTTTGTTTAATTCTCGTTGTACACGGTAGGTGTACACCGTAAGGCTTTGATACGTTAGATGATGTGGTTTGTGTCGGCGGATGGCTGTTTATTATGACAAAATAAAGCGTAGTATAGAAGCTCCTATGAA----TAGTGTTCTCGTATCAGGGACTAGCGTTAGTTAGCAGGCCGTGCATGTGTTCAGGGAACAGCTAATTTATACCAGAGGAGGAAGGAGACTAGATATGTATTGTATGTGTAGCGTGGCTGTGTGTTGTGTCTTGGAATAATACATTTTTTGCCCCCAACTGTTCCATATATTGGCTATCCTTGCGACTTAGCAACCTGCTCCTGGTTAGCATTTAGCCTAGCCAATGTACATGCTGGCTTGATAGAGCTCCTCCAGGGTACATGTCAAGTTAAGTGTG-TTAAG--ATAAAGAT--AATGCAATCTGTATATGTAACGCCATATGT---CTTTTATTTCTCTTTCAGACACAAAGGCCATGTTCAGTACCAGCGCCAAAATAGTGAAGCCTAATGGCGAAAAGCCAG-ACGAGTTA
>U44_Otouc
TCGTGCCACTTTTCACAGCACTATCTTTTCTATACTAAAATGTGTTTTAACTTTGTTTAATTCTCGTTGTACACGGTAGGTGTACACCGTAAGGCTTTGATACGTTAGATGATGTGGTTTGTGTCGGCGGATGGCTGTTTATTATGACAAAATAAAGCGTAGTATAGAAGCTCCTATGAA----TAGTGTTCTCGTATCAGGGACTAGCGTTAGTTAGCAGGCCGTGCATGTGTTCAGGGAACAGCTAATTTATACCAGAGGAGGAAGGAGACTAGATATGTATTGTATGTGTAGCGTGGCTGTGTGTTGTGTCTTGGAATAATACATTTTTTGCCCCCAACTGTTCCATATATTGGCTATCCTTGCGACTTAGCAACCTGCTCCTGGTTAGCATTTAGCCTAGCCAATGTACATGCTGGCTTGATAGAGCTCCTCCAGGGTACATGTCAAGTTAAGTGTG-TTAAG--ATAAAGAT--AATGCAATCTGTATATGTAACGCCATATGT---CTTTTATTTCTCTTTCAGACACAAAGGCCATGTTCAGTACCAGCGCCAAAATAGTGAAGCCTAATGGCGAAAAGCCAG-ACGAGTTA
>GB1_Otouc
TCGTGCCACTTTTCACAGCACTATCTTTTCTATACTAAAATGTGTTTTAACTTTGTTTAATTCTCGTTGTACACGGTAGGTGTACACCGTAAGGCTTTGATACGTTAGATGATGTGGTTTGTGTCGGCGGATGGCTGTTTATTATGACAAAATAAAGCGTAGTATAGAAGCTCCTATGAA----TAGTGTTCTCGTATCAGGGACTAGCGTTAGTTAGCAGGCCGTGCATGTGTTCAGGGAACAGCTAATTTATACCAGAGGAGGAAGGAGACTAGATATGTATTGTATGTGTAGCGTGGCTGTGTGTTGTGTCTTGGAATAATACATTTTTTGCCCCCAACTGTTCCATATATTGGCTATCCTTGCGACTTAGCAACCTGCTCCTGGTTAGCATTTAGCCTAGCCAATGTACATGCTGGCTTGATAGAGCTCCTCCAGGGTACATGTCAAGTTAAGTGTG-TTAAG--ATAAAGAT--AATGCAATCTGTATATGTAACGCCATATGT---CTTTTATTTCTCTTTCAGACACAAAGGCCATGTTCAGTACCAGCGCCAAAATAGTGAAGCCTAATGGCGAAAAGCCAG-ACGAGTTA
>GB2_Otouc
TCGTGCCACTTTTCACAGCACTATCTTTTCTATACTAAAATGTGTTTTAACTTTGTTTAATTCTCGTTGTACACGGTAGGTGTACACCGTAAGGCTTTGATACGTTAGATGATGTGGTTTGTGTCGGCGGATGGCTGTTTATTATGACAAAATAAAGCGTAGTATAGAAGCTCCTATGAA----TAGTGTTCTCGTATCAGGGACTAGCGTTAGTTAGCAGGCCGTGCATGTGTTCAGGGAACAGCTAATTTATACCAGAGGAGGAAGGAGACTAGATATGTATTGTATGTGTAGCGTGGCTGTGTGTTGTGTCTTGGAATAATACATTTTTTGCCCCCAACTGTTCCATATATTGGCTATCCTTGCGACTTAGCAACCTGCTCCTGGTTAGCATTTAGCCTAGCCAATGTACATGCTGGCTTGATAGAGCTCCTCCAGGGTACATGTCAAGTTAAGTGTG-TTAAG--ATAAAGAT--AATGCAATCTGTATATGTAACGCCATATGT---CTTTTATTTCTCTTTCAGACACAAAGGCCATGTTCAGTACCAGCGCCAAAATAGTGNAGNCTANTGGCGAAAAGCCAG-ACGAGTTA
>M3_Yocona
TCGTGCCACTTTTCACAGCACTATCTTTTCTATACTAAAATGTGTTTTAACTTTGTTTAATTCTCGTTGTACACGGTAGGTGTACACCGTAAGGCTTTGATACGTTAGATGATGTGGTTTGTGTCGGCGGATGGCTGTTTATTATGACAAAATAAAGCGTAGTATAGAAGCTCCTATGAA----TAGTGTTCTCGTATCAGGGACTAGCGTTAGTTAGCAGGCCGTGCATGTGTTCAGGGAACAGCTAATTTATACCAGAGGAGGAAGGAGACTAGATATGTATTGTATGTGTAGCGTGGCTGTGTGTTGTGTCTTGGAATAATACATTTTTTGCCCCCAACTGTTCCATATATTGGCTATCCTTGCGACTTAGCAACCTGCTCCTGGTTAGCATTTAGCCTAGCCAATGTACATGCTGGCTTGATAGAGCTCCTCCAGGGTACATGTCAAGTTAAGTGTG-TTAAG--ATAAAGAT--AATGCAATCTGTATATGTAACGCCATATGT---CTTTTATTTCTCTTTCAGACACAAAGGCCATGTTCAGTACCAGCGCCAAAATAGTGAAGCCTAATGGCGAAAAGCCAG-ACGAGTTA
>M4_Yocona
TCGTGCCACTTTTCACAGCACTATCTTTTCTATACTAAAATGTGTTTTAACTTTGTTTAATTCTCGTTGTACACGGTAGGTGTACACCGTAAGGCTTTGATACGTTAGATGATGTGGTTTGTGTCGGCGGATGGCTGTTTATTATGACAAAATAAAGCGTAGTATAGAAGCTCCTATGAA----TAGTGTTCTCGTATCAGGGACTAGCGTTAGTTAGCAGGCCGTGCATGTGTTCAGGGAACAGCTAATTTATACCAGAGGAGGAAGGAGACTAGATATGTATTGTATGTGTAGCGTGGCTGTGTGTTGTGTCTTGGAATAATACATTTTTTGCCCCCAACTGTTCCATATATTGGCTATCCTTGCGACTTAGCAACCTGCTCCTGGTTAGCATTTAGCCTAGCCAATGTACATGCTGGCTTGATAGAGCTCCTCCAGGGTACATGTCAAGTTAAGTGTG-TTAAG--ATAAAGAT--AATGCAATCTGTATATGTAACGCCATATGT---CTTTTATTTCTCTTTCAGACACAAAGGCCATGTTCAGTACCAGCGCCAAAATAGTGAAGCCTAATGGCGAAAAGCCAG-ACGAGTTA
>M5_Yocona
TCGTGCCACTTTTCACAGCACTATCTTTTCTATACTAAAATGTGTTTTAACTTTGTTTAATTCTCGTTGTACACGGTAGGTGTACACCGTAAGGCTTTGATACGTTAGATGATGTGGTTTGTGTCGGCGGATGGCTGTTTATTATGACAAAATAAAGCGTAGTATAGAAGCTCCTATGAA----TAGTGTTCTCGTATCAGGGACTAGCGTTAGTTAGCAGGCCGTGCATGTGTTCAGGGAACAGCTAATTTATACCAGAGGAGGAAGGAGACTAGATATGTATTGTATGTGTAGCGTGGCTGTGTGTTGTGTCTTGGAATAATACATTTTTTGCCCCCAACTGTTCCATATATTGGCTATCCTTGCGACTTAGCAACCTGCTCCTGGTTAGCATTTAGCCTAGCCAATGTACATGCTGGCTTGATAGAGCTCCTCCAGGGTACATGTCAAGTTAAGTGTG-TTAAG--ATAAAGAT--AATGCAATCTGTATATGTAACGCCATATGT---CTTTTATTTCTCTTTCAGACACAAAGGCCATGTTCAGTACCAGCGCCAAAATAGTGAAGCCTAATGGCGAAAAGCCAG-ACGAGTTA
>M6_Yocona
TCGTGCCACTTTTCACAGCACTATCTTTTCTATACTAAAATGTGTTTTAACTTTGTTTAATTCTCGTTGTACACGGTAGGTGTACACCGTAAGGCTTTGATACGTTAGATGATGTGGTTTGTGTCGGCGGATGGCTGTTTATTATGACAAAATAAAGCGTAGTATAGAAGCTCCTATGAA----TAGTGTTCTCGTATCAGGGACTAGCGTTAGTTAGCAGGCCGTGCATGTGTTCAGGGAACAGCTAATTTATACCAGAGGAGGAAGGAGACTAGATATGTATTGTATGTGTAGCGTGGCTGTGTGTTGTGTCTTGGAATAATACATTTTTTGCCCCCAACTGTTCCATATATTGGCTATCCTTGCGACTTANCAACCTGCTCCTGGTTAGCATTTAGCCTAGCCAATGTACATGCTGGCTTGATAGAGCTCCTCCAGGGTACATGTCAAGTTAAGTGTG-TTAAG--ATAAAGAT--AATGCAATCTGTATATGTAACGCCATATGT---CTTTTATTTCTCTTTCAGACACAAAGGCCATGTTCAGTACCAGCGCCAAAATAGTGAAGCCTAATGGCGAAAAGCCAGAACAAGTTA
>YL1_Yocona
TCGTGCCACTTTTCACAGCACTATCTTTTCTATACTAAAATGTGTTTTAACTTTGTTTAATTCTCGTTGTACACGGTAGGTGTACACCGTAAGGCTTTGATACGTTAGATGATGTGGTTTGTGTCGGCGGATGGCTGTTTATTATGACAAAATAAAGCGTAGTATAGAAGCTCCTATGAA----TAGTGTTCTCGTATCAGGGACTAGCGTTAGTTAGCAGGCCGTGCATGTGTTCAGGGAACAGCTAATTTATACCAGAGGAGGAAGGAGACTAGATATGTATTGTATGTGTAGCGTGGCTGTGTGTTGTGTCTTGGAATAATACATTTTTTGCCCCCAACTGTTCCATATATTGGCTATCCTTGCGACTTAGCAACCTGCTCCTGGTTAGCATTTAGCCTAGCCAATGTACATGCTGGCTTGATAGAGCTCCTCCAGGGTACATGTCAAGTTAAGTGTG-TTAAG--ATAAAGAT--AATGCAATCTGTATATGTAACGCCATATGT---CTTTTATTTCTCTTTCAGACACAAAGGCCATGTTCAGTACCAGCGCCAAAATAGTGAAGCCTAATGGCGAAAAGCCAG-ACGAGTTA
>SL2_Yocona
TCGTGCCACTTTTCACAGCACTATCTTTTCTATACTAAAATGTGTTTTAACTTTGTTTAATTCTCGTTGTACACGGTAGGTGTACACCGTAAGGCTTTGATACGTTAGATGATGTGGTTTGTGTCGGCGGATGGCTGTTTATTATGACAAAATAAAGCGTAGTATAGAAGCTCCTATGAA----TAGTGTTCTCGTATCAGGGACTAGCGTTAGTTAGCAGGCCGTGCATGTGTTCAGGGAACAGCTAATTTATACCAGAGGAGGAAGGAGACTAGATATGTATTGTATGTGTAGCGTGGCTGTGTGTTGTGTCTTGGAATAATACATTTTTTGCCCCCAACTGTTCCATATATTGGCTATCCTTGCGACTTAGCAACCTGCTCCTGGTTAGCATTTAGCCTAGCCAATGTACATGCTGGCTTGATAGAGCTCCTCCAGGGTACATGTCAAGTTAAGTGTG-TTAAG--ATAAAGAT--AATGCAATCTGTATATGTAACGCCATATGT---CTTTTATTTCTCTTTCAGACACAAAGGCCATGTTCAGTACCAGCGCCAAAATAGTGAAGCCTAATGGCGAAAAGCCAG-ACGAGTTA
>SL4_Yocona
TCGTGCCACTTTTCACAGCACTATCTTTTCTATACTAAAATGTGTTTTAACTTTGTTTAATTCTCGTTGTACACGGTAGGTGTACACCGTAAGGCTTTGATACGTTAGATGATGTGGTTTGTGTCGGCGGATGGCTGTTTATTATGACAAAATAAAGCGTAGTATAGAAGCTCCTATGAA----TAGTGTTCTCGTATCAGGGACTAGCGTTAGTTAGCAGGCCGTGCATGTGTTCAGGGAACAGCTAATTTATACCAGAGGAGGAAGGAGACTAGATATGTATTGTATGTGTAGCGTGGCTGTGTGTTGTGTCTTGGAATAATACATTTTTTGCCCCCAACTGTTCCATATATTGGCTATCCTTGCGACTTAGCAACCTGCTCCTGGTTAGCATTTAGCCTAGCCAATGTACATGCTGGCTTGATAGAGCTCCTCCAGGGTACATGTCAAGTTAAGTGTG-TTAAG--ATAAAGAT--AATGCAATCTGTATATGTAACGCCATATGT---CTTTTATTTCTCTTTCAGACACAAAGGCCATGTTCAGTACCAGCGCCAAAATAGTGAANCCTANTGGCGAAANGCCAG-ACGAGTTA
>SL5_Yocona
TCGTGCCACTTTTCACAGCACTATCTTTTCTATACTAAAATGTGTTTTAACTTTGTTTAATTCTCGTTGTACACGGTAGGTGTACACCGTAAGGCTTTGATACGTTAGATGATGTGGTTTGTGTCGGCGGATGGCTGTTTATTATGACAAAATAAAGCGTAGTATAGAAGCTCCTATGAA----TAGTGTTCTCGTATCAGGGACTAGCGTTAGTTAGCAGGCCGTGCATGTGTTCAGGGAACAGCTAATTTATACCAGAGGAGGAAGGAGACTAGATATGTATTGTATGTGTAGCGTGGCTGTGTGTTGTGTCTTGGAATAATACATTTTTTGCCCCCAACTGTTCCATATATTGGCTATCCTTGCGACTTAGCAACCTGCTCCTGGTTAGCATTTAGCCTAGCCAATGTACATGCTGGCTTGATAGAGCTCCTCCAGGGTACATGTCAAGTTAAGTGTG-TTAAG--ATAAAGAT--AATGCAATCTGTATATGTAACGCCATATGT---CTTTTATTTCTCTTTCAGACACAAAGGCCATGTTCAGTACCAGCGCCAAAATAGTGAAGCCTAATGGCNAAAAGCCAG-ACNAGTTA
>Sp10_Yocona
TCGTGCCACTTTTCACAGCACTATCTTTTCTATACTAAAATGTGTTTTAACTTTGTTTAATTCTCGTTGTACACGGTAGGTGTACACCGTAAGGCTTTGATACGTTAGATGATGTGGTTTGTGTCGGCGGATGGCTGTTTATTATGACAAAATAAAGCGTAGTATAGAAGCTCCTATGAA----TAGTGTTCTCGTATCAGGGACTAGCGTTAGTTAGCAGGCCGTGCATGTGTTCAGGGAACAGCTAATTTATACCAGAGGAGGAAGGAGACTAGATATGTATTGTATGTGTAGCGTGGCTGTGTGTTGTGTCTTGGAATAATACATTTTTTGCCCCCAACTGTTCCATATATTGGCTATCCTTGCGACTTAGCAACCTGCTCCTGGTTAGCATTTAGCCTAGCCAATGTACATGCTGGCTTGATAGAGCTCCTCCAGGGTACATGTCAAGTTAAGTGTG-TTAAG--ATAAAGAT--AATGCAATCTGTATATGTAACGCCATATGT---CTTTTATTTCTCTTTCAGACACAAAGGCCATGTTCAGTACCAGCGCCAAAATAGTGAAGCCTAATGGCGAAAAGCCAG-ACGAGTTA
>TC1_Yocona
TCGTGCCACTTTTCACAGCACTATCTTTTCTATACTAAAATGTGTTTTAACTTTGTTTAATTCTCGTTGTACACGGTAGGTGTACACCGTAAGGCTTTGATACGTTAGATGATGTGGTTTGTGTCGGCGGATGGCTGTTTATTATGACAAAATAAAGCGTAGTATAGAAGCTCCTATGAA----TAGTGTTCTCGTATCAGGGACTAGCGTTAGTTAGCAGGCCGTGCATGTGTTCAGGGAACAGCTAATTTATACCAGAGGAGGAAGGAGACTAGATATGTATTGTATGTGTAGCGTGGCTGTGTGTTGTGTCTTGGAATAATACATTTTTTGCCCCCAACTGTTCCATATATTGGCTATCCTTGCGACTTAGCAACCTGCTCCTGGTTAGCATTTAGCCTAGCCAATGTACATGCTGGCTTGATAGAGCTCCTCCAGGGTACATGTCAAGTTAAGTGTG-TTAAG--ATAAAGAT--AATGCAATCTGTATATGTAACGCCATATGT---CTTTTATATCTCTTTCAGACACACAGGCCATGTTCAGTACCAGCGCCAAAATAGTGAAGCCTAATGNCGAAAAGCCAG-ACGNGTTA
>TC2_Yocona
TCGTGCCACTTTTCACAGCACTATCTTTTCTATACTAAAATGTGTTTTAACTTTGTTTAATTCTCGTTGTACACGGTAGGTGTACACCGTAAGGCTTTGATACGTTAGATGATGTGGTTTGTGTCGGCGGATGGCTGTTTATTATGACAAAATAAAGCGTAGTATAGAAGCTCCTATGAA----TAGTGTTCTCGTATCAGGGACTAGCGTTAGTTAGCAGGCCGTGCATGTGTTCAGGGAACAGCTAATTTATACCAGAGGAGGAAGGAGACTAGATATGTATTGTATGTGTAGCGTGGCTGTGTGTTGTGTCTTGGAATAATACATTTTTTGCCCCCAACTGTTCCATATATTGGCTATCCTTGCGACTTAGCAACCTGCTCCTGGTTAGCATTTAGCCTAGCCAATGTACATGCTGGCTTGATAGAGCTCCTCCAGGGTACATGTCAAGTTAAGTGTG-TTAAG--ATAAAGAT--AATGCAATCTGTATATGTAACGCCATATGT---CTTTTATTTCTCTTTCAGACACAAAGGCCATGTTCAGTACCAGCGCCAAAATAGTGAAGCCTAATGGCGAAAAGCCAG-ACGAGTTA
>X12_Yocona
TCGTGCCACTTTTCACAGCACTATCTTTTCTATACTAAAATGTGTTTTAACTTTGTTTAATTCTCGTTGTACACGGTAGGTGTACACCGTAAGGCTTTGATACGTTAGATGATGTGGTTTGTGTCGGCGGATGGCTGTTTATTATGACAAAATAAAGCGTAGTATAGAAGCTCCTATGAA----TAGTGTTCTCGTATCAGGGACTAGCGTTAGTTAGCAGGCCGTGCATGTGTTCAGGGAACAGCTAATTTATACCAGAGGAGGAAGGAGACTAGATATGTATTGTATGTGTAGCGTGGCTGTGTGTTGTGTCTTGGAATAATACATTTTTTGCCCCCAACTGTTCCATATATTGGCTATCCTTGCGACTTAGCAACCTGCTCCTGGTTAGCATTTAGCCTAGCCAATGTACATGCTGGCTTGATAGAGCTCCTCCAGGGTACATGTCAAGTTAAGTGTG-TTAAG--ATAAAGAT--AATGCAATCTGTATATGTAACGCCATATGT---CTTTTATTTCTCTTTCAGACACAAAGGCCATGTTCAGTACCAGCGCCAAAATAGTGAAGCCTAATGGCGAAAAGCCAG-ACGAGTTA
>X3_Yocona
TCGTGCCACTTTTCACAGCACTATCTTTTCTATACTAAAATGTGTTTTAACTTTGTTTAATTCTCGTTGTACACGGTAGGTGTACACCGTAAGGCTTTGATACGTTAGATGATGTGGTTTGTGTCGGCGGATGGCTGTTTATTATGACAAAATAAAGCGTAGTATAGAAGCTCCTATGAA----TAGTGTTCTCGTATCAGGGACTAGCGTTAGTTAGCAGGCCGTGCATGTGTTCAGGGAACAGCTAATTTATACCAGAGGAGGAAGGAGACTAGATATGTATTGTATGTGTAGCGTGGCTGTGTGTTGTGTCTTGGAATAATACATTTTTTGCCCCCAACTGTTCCATATATTGGCTATCCTTGCGACTTAGCAACCTGCTCCTGGTTAGCATTTAGCCTAGCCAATGTACATGCTGGCTTGATAGAGCTCCTCCAGGGTACATGTCAAGTTAAGTGTG-TTAAG--ATAAAGAT--AATGCAATCTGTATATGTAACGCCATATGT---CTTTTATTTCTCTTTCAGACACAAAGGCCATGTTCAGTACCAGCGCCAAAATAGTGAAGCCTAATGGCGAAAAGCCAG-ACGAGTTA
>X10_Yocona
TCGTGCCACTTTTCACAGCACTATCTTTTCTATACTAAAATGTGTTTTAACTTTGTTTAATTCTCGTTGTACACGGTAGGTGTACACCGTAAGGCTTTGATACGTTAGATGATGTGGTTTGTGTCGGCGGATGGCTGTTTATTATGACAAAATAAAGCGTAGTATAGAAGCTCCTATGAA----TAGTGTTCTCGTATCAGGGACTAGCGTTAGTTAGCAGGCCGTGCATGTGTTCAGGGAACAGCTAATTTATACCAGAGGAGGAAGGAGACTAGATATGTATTGTATGTGTAGCGTGGCTGTGTGTTGTGTCTTGGAATAATACATTTTTTGCCCCCAACTGTTCCATATATTGGCTATCCTTGCGACTTAGCAACCTGCTCCTGGTTAGCATTTAGCCTAGCCAATGTACATGCTGGCTTGATAGAGCTCCTCCAGGGTACATGTCAAGTTAAGTGTG-TTAAG--ATAAAGAT--AATGCAATCTGTATATGTAACGCCATATGT---CTTTTATTTCTCTTTCAGACACAAAGGCCATGTTCAGTACCAGCGCCAAAATAGTGAAGCCTAATGGCGAAAAGCCAG-ACGAGTTA
>raneyi B
TCGTGCCACTTTTCACAGCACTATCTTTTCTATACTAAAATGTGTTTTAACTTTGTTTAATTCTCGTTGTACACGGTAGGTGTACACCGTAAGGCTTTGATACGTTAGATGATGTGGTTTGTGTCGGCGGATGGCTGTTTATTATGACAAAATAAAGCGTAGTATAGAAGCTCCTATGAA----TAGTGTTCTCGTATCAGGGACTAGCGTTAGTTAGCAGGCCGTGCATGTGTTCAGGGAACAGCTAATTTATACCAGAGGAGGAAGGAGACTAGATATGTATTGTATGTGTAGCGTGGCTGTGTGTTGTGTCTTGGAATAATACATTTTTTGCCCCCAACTGTTCCATATATTGGCTATCCTTGCGACTTAGCAACCTGCTCCTGGTTAGCATTTAGCCTAGCCAATGTACATGCTGGCTTGATAGAGCTCCTCCAGGGTACATGTCAAGTTAAGTGTG-TTAAG--ATAAAGAT--AATGCAATCTGTATATGTAACGCCATATGT---CTTTTATTTCTCTTTCAG---------------------------------------------------------------------
>raneyi A
TCGTGCCACTTTTCACAGCACTATCTTTTCTATACTAAAATGTGTTTTAACTTTGTTTAATTCTCGTTGTACACGGTAGGTGTACACCGTAAGGCTTTGATACGTTAGATGATGTGGTTTGTGTCGGCGGATGGCTGTTTATTATGACAAAATAAAGCGTAGTATAGAAGCTCCTGTGAA----TAGTGTTCTCGTATCAGGGACTAGCGTTAGTTAGCAGGCCGTGCATGTGTTCAGGGAACAGCTAATTTATACCAGAGGAGGAAGGAGACTAGATATGTATTATATGTGTAGCGTGGCTGTGTGTTGTGTCTTGGAATAATACATTTTTTGCCCCCAACTGTTCCATATATTGGCTATCCTTGCGACTTAGCAACCTGCTCCTGGTTAGCATTTAGCCTAGCCAATGTACATGCTGGCTTGATAGAGCTCCTCCAGGGTACATGTCAAGTTAAGTGTGTTTAAG--ATAAAGATGCAATGCAATCTGTATATGTAACGCCATATGT---CTTTTATTTCTCTTTCAG---------------------------------------------------------------------
>16_Cypress
TCGTGCCACTTTTCACAGCACTATCTTTTCTATACTAAAATGTGTTTTAACTTTGTTTAATTCTCGTTGTACACGGTAGGTGTACACCGTAAGGCTTTGATACGTTAGATGATGTGGTTTGTGTCGGCGGATGGCTGTTTATTATGACAAAATAAAGCGTAGTATAGAAGCTCCTGTGAA----TAGTGTTCTCGTATCAGGGACTAGCGTTAGTTAGCAGGCCGTGCATGTGTTCAGGGAACAGCTAATTTATACCAGAGGAGGAAGGAGACTAGATATGTATTATATGTGTAGCGTGGCTGTGTGTTGTGTCTTGGAATAATACATTTTTTGCCCCCAACTGTTCCATATATTGGCTATCCTTGCGACTTAGCAACCTGCTCCTGGTTAGCATTTAGCCTAGCCAATGTACATGCTGGCTTGATAGAGCTCCTCCAGGGTACATGTCAAGTTAAGTGTGTTTAAG--ATAAAGATGCAATGCAATCTGTATATGTAACGCCATATGT---CTTTTATTTCTCTTTCAGACACAAAGGCCATGTTCAGTACCAGCGCCAAAATAGTGAAGCCTAATGGCGAAAAGCCAG-ACGAGTTA
>17_Cypress
TCGTGCCACTTTTCACAGCACTATCTTTTCTATACTAAAATGTGTTTTAACTTTGTTTAATTCTCGTTGTACACGGTAGGTGTACACCGTAAGGCTTTGATACGTTAGATGATGTGGTTTGTGTCGGCGGATGGCTGTTTATTATGACAAAATAAAGCGTAGTATAGAAGCTCCTGTGAA----TAGTGTTCTCGTATCAGGGACTAGCGTTAGTTAGCAGGCCGTGCATGTGTTCAGGGAACAGCTAATTTATACCAGAGGAGGAAGGAGACTAGATATGTATTATATGTGTAGCGTGGCTGTGTGTTGTGTCTTGGAATAATACATTTTTTGCCCCCAACTGTTCCATATATTGGCTATCCTTGCGACTTAGCAACCTGCTCCTGGTTAGCATTTAGCCTAGCCAATGTACATGCTGGCTTGATAGAGCTCCTCCAGGGTACATGTCAAGTTAAGTGTGTTTAAG--ATAAAGATGCAATGCAATCTGTATATGTAACGCCATATGT---CTTTTATTTCTCTTTCAGACACAAAGGCCATGTTCAGTACCAGCGCCAAAATAGTGAAGCCTAATGGCGAAAAGCCAG-ACGAGTTA
>31_Cypress
TCGTGCCACTTTTCACAGCACTATCTTTTCTATACTAAAATGTGTTTTAACTTTGTTTAATTCTCGTTGTACACGGTAGGTGTACACCGTAAGGCTTTGATACGTTAGATGATGTGGTTTGTGTCGGCGGATGGCTGTTTATTATGACAAAATAAAGCGTAGTATAGAAGCTCCTGTGAA----TAGTGTTCTCGTATCAGGGACTAGCGTTAGTTAGCAGGCCGTGCATGTGTTCAGGGAACAGCTAATTTATACCAGAGGAGGAAGGAGACTAGATATGTATTATATGTGTAGCGTGGCTGTGTGTTGTGTCTTGGAATAATACATTTTTTGCCCCCAACTGTTCCATATATTGGCTATCCTTGCGACTTAGCAACCTGCTCCTGGTTAGCATTTAGCCTAGCCAATGTACATGCTGGCTTGATAGAGCTCCTCCAGGGTACATGTCAAGTTAAGTGTGTTTAAG--ATAAAGATGCAATGCAATCTGTATATGTAACGCCATATGT---CTTTTATTTCTCTTTCAGACACAAAGGCCATGTTCAGTACCAGCGCCAAAATAGTGAAGCCTAATGGCGAAAAGCCAG-ACGAGTTA
>42_Cypress
TCGTGCCACTTTTCACAGCACTATCTTTTCTATACTAAAATGTGTTTTAACTTTGTTTAATTCTCGTTGTACACGGTAGGTGTACACCGTAAGGCTTTGATACGTTAGATGATGTGGTTTGTGTCGGCGGATGGCTGTTTATTATGACAAAATAAAGCGTAGTATAGAAGCTCCTGTGAA----TAGTGTTCTCGTATCAGGGACTAGCGTTAGTTAGCAGGCCGTGCATGTGTTCAGGGAACAGCTAATTTATACCAGAGGAGGAANGAGACTAGATATGTATTATATGTGTAGCGTGGCTGTGTGTTGTGTCTTGGAATAATACATTTTTTGCCCCCAACTGTTCCATATATTGGCTATCCTTGCGACTTAGCAACCTGCTCCTGGTTAGCATTTAGCCTAGCCAATGTACATGCTGGCTTGATAGAGCTCCTCCAGGGTACATGTCAAGTTAAGTGTGTTTAAG--ATAAAGATGCAATGCAATCTGTATATGTAACGCCATATGT---CTTTTATTTCTCTTTCAGACACAAAGGCCATGTTCAGTACCAGCGCCAAAATAGTGAAGCCTAATGGCGAAAAGCCAG-ACGAGTTA
>22_Cypress
TCGTGCCACTTTTCACAGCACTATCTTTTCTATACTAAAATGTGTTTTAACTTTGTTTAATTCTCGTTGTACACGGTAGGTGTACACCGTAAGGCTTTGATACGTTAGATGATGTGGTTTGTGTCGGCGGATGGCTGTTTATTATGACAAAATAAAGCGTAGTATAGAAGCTCCTGTGAA----TAGTGTTCTCGTATCAGGGACTAGCGTTAGTTAGCAGGCCGTGCATGTGTTCAGGGAACAGCTAATTTATACCAGAGGAGGAAGGAGACTAGATATGTATTATATGTGTAGCGTGGCTGTGTGTTGTGTCTTGGAATAATACATTTTTTGCCCCCAACTGTTCCATATATTGGCTATCCTTGCGACTTAGCAACCTGCTCCTGGTTAGCATTTAGCCTAGCCAATGTACATGCTGGCTTGATAGAGCTCCTCCAGGGTACATGTCAAGTTAAGTGTGTTTAAG--ATAAAGATGCAATGCAATCTGTATATGTAACGCCATATGT---CTTTTATTTCTCTTTCAGACACAAAGGCCATGTTCAGTACCAGCGCCAAAATAGTGAAGCCTAATGGCGAAAAGCCAG-ACGAGTTA
>15_Cypress
TCGTGCCACTTTTCACAGCACTATCTTTTCTATACTAAAATGTGTTTTAACTTTGTTTAATTCTCGTTGTACACGGTAGGTGTACACCGTAAGGCTTTGATACGTTAGATGATGTGGTTTGTGTCGGCGGATGGCTGTTTATTATGACAAAATAAAGCGTAGTATAGAAGCTCCTGTGAA----TAGTGTTCTCGTATCAGGGACTAGCGTTAGTTAGCAGGCCGTGCATGTGTTCAGGGAACAGCTAATTTATACCAGAGGAGGAANGAGACTAGATATGTATTATATGTGTAGCGTGGCTGTGTGTTGTGTCTTGGAATAATACATTTTTTGCCCCCAACTGTTCCATATATTGGCTATCCTTGCGACTTAGCAACCTGCTCCTGGTTAGCATTTAGCCTAGCCAATGTACATGCTGGCTTGATAGAGCTCCTCCAGGGTACATGTCAAGTTAAGTGTGTTTAAG--ATAAAGATGCAATGCAATCTGTATATGTAACGCCATATGT---CTTTTATTTCTCTTTCAGACACAAAGGCCATGTTCAGTACCAGCGCCAAAATAGTGAAGCCTAATGGCGAAAAGCCAG-ACGAGTTA
>C27_Cypress
TCGTGCCACTTTTCACAGCACTATCTTTTCTATACTAAAATGTGTTTTAACTTTGTTTAATTCTCGTTGTACACGGTAGGTGTACACCGTAAGGCTTTGATACGTTAGATGATGTGGTTTGTGTCGGCGGATGGCTGTTTATTATGACAAAATAAAGCGTAGTATAGAAGCTCCTGTGAA----TAGTGTTCTCGTATCAGGGACTAGCGTTAGTTAGCAGGCCGTGCATGTGTTCAGGGAACAGCTAATTTATACCAGAGGAGGAAGGAGACTAGATATGTATTATATGTGTAGCGTGGCTGTGTGTTGTGTCTTGGAATAATACATTTTTTGCCCCCAACTGTTCCATATATTGGCTATCCTTGCGACTTAGCAACCTGCTCCTGGTTAGCATTTAGCCTAGCCAATGTACATGCTGGCTTGATAGAGCTCCTCCAGGGTACATGTCAAGTTAAGTGTGTTTAAG--ATAAAGATGCAATGCAATCTGTATATGTAACGCCATATGT---CTTTTATTTCTCTTTCAGACACAAAGGCCATGTTCAGTACCAGCGCCAAAATAGTGAAGCCTAATGGCGAAAAGCCAG-ACGAGTTA
>H62_Cypress
TCGTGCCACTTTTCACAGCACTATCTTTTCTATACTAAAATGTGTTTTAACTTTGTTTAATTCTCGTTGTACACGGTAGGTGTACACCGTAAGGCTTTGATACGTTAGATGATGTGGTTTGTGTCGGCGGATGGCTGTTTATTATGACAAAATAAAGCGTAGTATAGAAGCTCCTGTGAA----TAGTGTTCTCGTATCAGGGACTAGCGTTAGTTAGCAGGCCGTGCATGTGTTCAGGGAACAGCTAATTTATACCAGAGGAGGAAGGAGACTAGATATGTATTATATGTGTAGCGTGGCTGTGTGTTGTGTCTTGGAATAATACATTTTTTGCCCCCAACTGTTCCATATATTGGCTATCCTTGCGACTTAGCAACCTGCTCCTGGTTAGCATTTANCCTAGCCAATGTACATGCTGGCTTGATAGAGCTCCTCCAGGGTACATGTCAAGTTAAGTGTGTTTAAG--ATAAAGATGCAATGCAATCTGTATATGTAACGCCATATGT---CTTTTATTTCTCTTTCANACACAAAGGCCATGTTCANTACCANCGCCAAAATAGTGAAGCCTAATGGCGNAAAGCCAG-NCNAGTTA
>T52_Talla
TCGTGCCACTTTTCACAGCACTATCTTTTCTATACTAAAATGTGTTTTAACTTTGTTTAATTCTCGTTGTACACGGTAGGTGTACACCGTAAGGCTTTGATACGTTAGATGATGTGGTTTGTGTCGGCGGATGGCTGTTTATTATGACAAAATAAAGCGTAGTATAGAAGCTCCTGTGAA----TAGTGTTCTCGTATCAGGGACTAGCGTTAGTTAGCAGGCCGTGCATGTGTTCAGGGAACAGCTAATTTATACCAGAGGAGGAAGGAGACTAGATATGTATTATATGTGTAGCGTGGCTGTGTGTTGTGTCTTGGAATAATACATTTTTTGCCCCCAACTGTTCCATATATTGGCTATCCTTGCGACTTAGCAACCTGCTCCTGGTTAGCATTTAGCCTAGCCAATGTACATGCTGGCTTGATAGAGCTCCTCCAGGGTACATGTCAAGTTAAGTGTGTTTAAG--ATAAAGATGCAATGCAATCTGTATATGTAACGCCATATGT---CTTTTATTTCTCTTTCAGACACAAAGGCCATGTTCAGTACCAGCGCCAAAATAGTGAAGCCTAATGGCGAAAAGCCAG-ACGAGTTA
>26_Cypress
TCGTGCCACTTTTCACAGCACTATCTTTTCTATACTAAAATGTGTTTTAACTTTGTTTAATTCTCGTTGTACACGGTAGGTGTACACCGTAAGGCTTTGATACGTTAGATGATGTGGTTTGTGTCGGCGGATGGCTGTTTATTATGACAAAATAAAGCGTAGTATAGAAGCTCCTGTGAA----TAGTGTTCTCGTATCAGGGACTAGCGTTAGTTAGCAGGCCGTGCATGTGTTCAGGGAACAGCTAATTTATACCAGAGGAGGAAGGAGACTAGATATGTATTATATGTGTAGCGTGGCTGTGTGTTGTGTCTTGGAATAATACATTTTTTGCCCCCAACTGTTCCATATATTGGCTATCCTTGCGACTTAGCAACCTGCTCCTGGTTAGCATTTAGCCTAGCCAATGTACATGCTGGCTTGATAGAGCTCCTCCAGGGTACATGTCAAGTTAAGTGTG-TTAAG--ATAAAGATGCAATGCAATCTGTATATGTAACGCCATATGT---CTTTTATTTCTCTTTCAGACACAAAGGCCATGTTCAGTACCAGCGCCAAAATAGTGAAGCCTAATGGCGAAAAGCCAG-ACGAGTTA
>24_Cypress
TCGTGCCACTTTTCACAGCACTATCTTTTCTATACTAAAATGTGTTTTAACTTTGTTTAATTCTCGTTGTACACGGTAGGTGTACACCGTAAGGCTTTGATACGTTAGATGATGTGGTTTGTGTCGGCGGATGGCTGTTTATTATGACAAAATAAAGCGTAGTATAGAAGCTCCTGTGAA----TAGTGTTCTCGTATCAGGGACTAGCGTTAGTTAGCAGGCCGTGCATGTGTTCAGGGAACAGCTAATTTATACCAGAGGAGGAAGGAGACTAGATATGTATTATATGTGTAGCGTGGCTGTGTGTTGTGTCTTGGAATAATACATTTTTTGCCCCCAACTGTTCCATATATTGGCTATCCTTGCGACTTAGCAACCTGCTCCTGGTTAGCATTTAGCCTAGCCAATGTACATGCTGGCTTGATAGAGCTCCTCCAGGGTACATGTCAAGTTAAGTGTG-TTAAG--ATAAAGATGCAATGCAATCTGTATATGTAACGCCATATGT---CTTTTATTTCTCTTTCAGACACAAAGGCCATGTTCAGTACCAGCGCCAAAATAGTGAAGCCTAATGGCGAAAAGCCAG-ACGAGTTA
>27_Cypress
TCGTGCCACTTTTCACAGCACTATCTTTTCTATACTAAAATGTGTTTTAACTTTGTTTAATTCTCGTTGTACACGGTAGGTGTACACCGTAAGGCTTTGATACGTTAGATGATGTGGTTTGTGTCGGCGGATGGCTGTTTATTATGACAAAATAAAGCGTAGTATAGAAGCTCCTGTGAA----TAGTGTTCTCGTATCAGGGACTAGCGTTAGTTAGCAGGCCGTGCATGTGTTCAGGGAACAGCTAATTTATACCAGAGGAGGAAGGAGACTAGATATGTATTATATGTGTAGCGTGGCTGTGTGTTGTGTCTTGGAATAATACATTTTTTGCCCCCNACTGTTCCATATATTGGCTATCCTTGCGACTTANCAACCTGCTCCTGGTTAGCATTTANCCTANCCAATGTACATGCTGGCTTGATANAGCTCCTCCAGGGTACATGTCAAGTTAAGTGTG-TTAAG--ATAAAGATGCAATGCAATCTGTATATGTAACGCCATATGT---CTTTTATTTCTCTTTCAGACACAAAGGCCATGTTCAGTACCAGCGCCAAAATAGTGAAGCCTAATGGCGAAAAGCCAN-ACNAATTA
>F49_Cypress
TCGTGCCACTTTTCACAGCACTATCTTTTCTATACTAAAATGTGTTTTAACTTTGTTTAATTCTCGTTGTACACGGTAGGTGTACACCGTAAGGCTTTGATACGTTAGATGATGTGGTTTGTGTCGGCGGATGGCTGTTTATTATGACAAAATAAAGCGTAGTATAGAAGCTCCTGTGAA----TAGTGTTCTCGTATCAGGGACTAGCGTTAGTTAGCAGGCCGTGCATGTGTTCAGGGAACAGCTAATTTATACCAGAGGAGGAAGGAGACTAGATATGTATTATATGTGTAGCGTGGCTGTGTGTTGTGTCTTGGAATAATACATTTTTTGCCCCCAACTGTTCCATATATTGGCTATCCTTGCGACTTAGCAACCTGCTCCTGGTTAGCATTTAGCCTAGCCAATGTACATGCTGGCTTGATAGAGCTCCTCCAGGGTACATGTCAAGTTAAGTGTG-TTAAG--ATAAAGATGCAATGCAATCTGTATATGTAACGCCATATGT---CTTTTATTTCTCTTTCAGACACAAAGGCCATGTTCAGTACCAGCGCCAAAATAGTGAAGCCTAATGGCGAAAAGCCAG-ACGAGTTA
>B33_Cypress
TCGTGCCACTTTTCACAGCACTATCTTTTCTATACTAAAATGTGTTTTAACTTTGTTTAATTCTCGTTGTACACGGTAGGTGTACACCGTAAGGCTTTGATACGTTAGATGATGTGGTTTGTGTCGGCGGATGGCTGTTTATTATGACAAAATAAAGCGTAGTATAGAAGCTCCTGTGAA----TAGTGTTCTCGTATCAGGGACTAGCGTTAGTTAGCAGGCCGTGCATGTGTTCAGGGAACAGCTAATTTATACCAGAGGAGGAAGGAGACTAGATATGTATTATATGTGTAGCGTGGCTGTGTGTTGTGTCTTGGAATAATACATTTTTTGCCCCCAACTGTTCCATATATTGGCTATCCTTGCGACTTAGCAACCTGCTCCTGGTTAGCATTTAGCCTAGCCAATGTACATGCTGGCTTGATAGAGCTCCTCCAGGGTACATGTCAAGTTAAGTGTG-TTAAG--ATAAAGATGCAATGCAATCTGTATATGTAACGCCATATGT---CTTTTATTTCTCTTTCAGACACAAAGGCCATGTTCAGTACCAGCGCCNAAATAGTGAAGCCTAATGGCGAAAAGCCAG-ACGAGTTA
>T53_Talla
TCGTGCCACTTTTCACAGCACTATCTTTTCTATACTAAAATGTGTTTTAACTTTGTTTAATTCTCGTTGTACACGGTAGGTGTACACCGTAAGGCTTTGATACGTTAGATGATGTGGTTTGTGTCGGCGGATGGCTGTTTATTATGACAAAATAAAGCGTAGTATAGAAGCTCCTATGAA----TAGTGTTCTCGTATCAGGGACTAGCGTTAGTTAGCAGGCCGTGCATGTGTTCAGGGAACAGCTAATTTATACCAGAGGAGGAAGGAGACTAGATATGTATTATATGTGTAGCGTGGCTGTGTGTTGTGTCTTGGAATAATACATTTTTTGCCCCCAACTGTTCCATATATTGGCTATCCTTGCGACTTAGCAACCTGCTCCTGGTTAGCATTTAGCCTAGCCAATGTACATGCTGGCTTGATAGAGCTCCTCCAGGGTACATGTCAAGTTAAGTGTG-TTAAG--ATAAAGATGCAATGCAATCTGTATATGTAACGCCATATGT---CTTTTATTTCTCTTTCAGACACAAAGGCCATGTTCAGTACCAGCGCCAAAATAGTGAAGCCTAATGGCGAAAAGCCGA-ACNAGTTA
>T54_Talla
TCGTGCCACTTTTCACAGCACTATCTTTTCTATACTAAAATGTGTTTTAACTTTGTTTAATTCTCGTTGTACACGGTAGGTGTACACCGTAAGGCTTTGATACGTTAGATGATGTGGTTTGTGTCGGCGGATGGCTGTTTATTATGACAAAATAAAGCGTAGTATAGAAGCTCCTATGAA----TAGTGTTCTCGTATCAGGGACTAGCGTTAGTTAGCAGGCCGTGCATGTGTTCAGGGAACAGCTAATTTATACCAGAGGAGGAAGGAGACTAGATATGTATTATATGTGTAGCGTGGCTGTGTGTTGTGTCTTGGAATAATACATTTTTTGCCCCCAACTGTTCCATATATTGGCTATCCTTGCGACTTAGCAACCTGCTCCTGGTTAGCATTTAGCCTAGCCAATGTACATGCTGGCTTGATAGAGCTCCTCCAGGGTACATGTCAAGTTAAGTGTG-TTAAG--ATAAAGATGCAATGCAATCTGTATATGTAACGCCATATGT---CTTTTATTTCTCTTTCAGACACAAAGGCCATGTTCAGTACCAGCGCCAAAATAGTGAAGCCTAATGGCGAAAAGCCGA-ACGAGTTA
>T55_Talla
TCGTGCCACTTTTCACAGCACTATCTTTTCTATACTAAAATGTGTTTTAACTTTGTTTAATTCTCGTTGTACACGGTAGGTGTACACCGTAAGGCTTTGATACGTTAGATGATGTGGTTTGTGTCGGCGGATGGCTGTTTATTATGACAAAATAAAGCGTAGTATAGAAGCTCCTGTGAA----TAGTGTTCTCGTATCAGGGACTAGCGTTAGTTAGCAGGCCGTGCATGTGTTCAGGGAACAGCTAATTTATACCAGAGGAGGAAGGAGACTAGATATGTATTATATGTGTAGCGTGGCTGTGTGTTGTGTCTTGGAATAATACATTTTTTGCCCCCAACTGTTCCATATATTGGCTATCCTTGCGACTTAGCAACCTGCTCCTGGTTAGCATTTAGCCTAGCCAATGTACATGCTGGCTTGATAGAGCTCCTCCAGGGTACATGTCAAGTTAAGTGTG-TTAAG--ATAAAGATGCAATGCAATCTGTATATGTAACGCCATATGT---CTTTTATTTCTCTTTCAGACACAAAGGCCATGTTCAGTACCAGCGCCAAAATAGTGAAGCCTAATGGCGAAAAGCC-----------
>T57_Talla
TCGTGCCACTTTTCACAGCACTATCTTTTCTATACTAAAATGTGTTTTAACTTTGTTTAATTCTCGTTGTACACGGTAGGTGTACACCGTAAGGCTTTGATACGTTAGATGATGTGGTTTGTGTCGGCGGATGGCTGTTTATTATGACAAAATAAAGCGTAGTATAGAAGCTCCTGTGAA----TAGTGTTCTCGTATCAGGGACTAGCGTTAGTTAGCAGGCCGTGCATGTGTTCAGGGAACAGCTAATTTATACCAGAGGAGGAAGGAGACTAGATATGTATTATATGTGTAGCGTGGCTGTGTGTTGTGTCTTGGAATAATACATTTTTTGCCCCCAACTGTTCCATATATTGGCTATCCTTGCGACTTAGCAACCTGCTCCTGGTTAGCATTTAGCCTAGCCAATGTACATGCTGGCTTGATAGAGCTCCTCCAGGGTACATGTCAAGTTAAGTGTG-TTAAG--ATAAAGATGCAATGCAATCTGTATATGTAACGCCATATGT---CTTTTATTTCTCTTTCAGACACAAAGGCCATGTTCAGTACCAGCGCCAAAATAGTGAAGCCTAATGGCGAAAAGCCAG-NCGAGTTA
>T58_Talla
TCGTGCCACTTTTCACAGCACTATCTTTTCTATACTAAAATGTGTTTTAACTTTGTTTAATTCTCGTTGTACACGGTAGGTGTACACCGTAAGGCTTTGATACGTTAGATGATGTGGTTTGTGTCGGCGGATGGCTGTTTATTATGACAAAATAAAGCGTAGTATAGAAGCTCCTGTGAA----TAGTGTTCTCGTATCAGGGACTAGCGTTAGTTAGCAGGCCGTGCATGTGTTCAGGGAACAGCTAATTTATACCAGAGGAGGAAGGAGACTAGATATGTATTATATGTGTAGCGTGGCTGTGTGTTGTGTCTTGGAATAATACATTTTTTGCCCCCAACTGTTCCATATATTGGCTATCCTTGCGACTTAGCAACCTGCTCCTGGTTAGCATTTAGCCTAGCCAATGTACATGCTGGCTTGATAGAGCTCCTCCAGGGTACATGTCAAGTTAAGTGTG-TTAAG--ATAAAGATGCAATGCAATCTGTATATGTAACGCCATATGT---CTTTTATTTCTCTTTCAGACACAAAGGCCATGTTCAGTACCAGCGCCAAAATAGTGAAGCCTAATGGCGAAAAGCCAG-ACGAGTTA
>T59_Talla
TCGTGCCACTTTTCACAGCACTATCTTTTCTATACTAAAATGTGTTTTAACTTTGTTTAATTCTCGTTGTACACGGTAGGTGTACACCGTAAGGCTTTGATACGTTAGATGATGTGGTTTGTGTCGGCGGATGGCTGTTTATTATGACAAAATAAAGCGTAGTATAGAAGCTCCTGTGAA----TAGTGTTCTCGTATCAGGGACTAGCGTTAGTTAGCAGGCCGTGCATGTGTTCAGGGAACAGCTAATTTATACCAGAGGAGGAAGGAGACTAGATATGTATTATATGTGTAGCGTGGCTGTGTGTTGTGTCTTGGAATAATACATTTTTTGCCCCCAACTGTTCCATATATTGGCTATCCTTGCGACTTAGCAACCTGCTCCTGGTTAGCATTTAGCCTAGCCAATGTACATGCTGGCTTGATAGAGCTCCTCCAGGGTACATGTCAAGTTAAGTGTG-TTAAG--ATAAAGATGCAATGCAATCTGTATATGTAACGCCATATGT---CTTTTATTTCTCTTTCAGACACAAAGGCCATGTTCAGTACCAGCGCCAAAATAGTGAAGCCTAATGGCGAAAAGCCAG-ACGANTTA
>T61_Talla
TCGTGCCACTTTTCACAGCACTATCTTTTCTATACTAAAATGTGTTTTAACTTTGTTTAATTCTCGTTGTACACGGTAGGTGTACACCGTAAGGCTTTGATACGTTAGATGATGTGGTTTGTGTCGGCGGATGGCTGTTTATTATGACAAAATAAAGCGTAGTATAGAAGCTCCTATGAA----TAGTGTTCTCGTATCAGGGACTAGCGTTAGTTAGCAGGCCGTGCATGTGTTCAGGGAACAGCTAATTTATACCAGAGGAGGAAGGAGACTAGATATGTATTATATGTGTAGCGTGGCTGTGTGTTGTGTCTTGGAATAATACATTTTTTGCCCCCAACTGTTCCATATATTGGCTATCCTTGCGACTTAGCAACCTGCTCCTGGTTAGCATTTAGCCTAGCCAATGTACATGCTGGCTTGATAGAGCTCCTCCAGGGTACATGTCAAGTTAAGTGTG-TTAAG--ATAAAGATGCAATGCAATCTGTATATGTAACGCCATATGT---CTTTTATTTCTCTTTCAGACACAAAGGCCATGTTCAGTACCAGCGCCAAAATAGTGAAGCCTAATGGCGAAAAGCCAG-ACGAGTTA
>T68_Talla
TCGTGCCACTTTTCACAGCACTATCTTTTCTATACTAAAATGTGTTTTAACTTTGTTTAATTCTCGTTGTACACGGTAGGTGTACACCGTAAGGCTTTGATACGTTAGATGATGTGGTTTGTGTCGGCGGATGGCTGTTTATTATGACAAAATAAAGCGTAGTATAGAAGCTCCTGTGAA----TAGTGTTCTCGTATCAGGGACTAGCGTTAGTTAGCAGGCCGTGCATGTGTTCAGGGAACAGCTAATTTATACCAGAGGAGGAAGGAGACTAGATATGTATTATATGTGTAGCGTGGCTGTGTGTTGTGTCTTGGAATAATACATTTTTTGCCCCCAACTGTTCCATATATTGGCTATCCTTGCGACTTAGCAACCTGCTCCTGGTTAGCATTTAGCCTAGCCAATGTACATGCTGGCTTGATAGAGCTCCTCCAGGGTACATGTCAAGTTAAGTGTG-TTAAG--ATAAAGATGCAATGCAATCTGTATATGTAACGCCATATGT---CTTTTATTTCTCTTTCAGACACAAAGGCCATGTTCAGTACCAGCGCCAAAATAGTGAAGCCTAATGGCGAAAAGCCAG-ACGAGTTA
>T69_Talla
TCGTGCCACTTTTCACAGCACTATCTTTTCTATACTAAAATGTGTTTTAACTTTGTTTAATTCTCGTTGTACACGGTAGGTGTACACCGTAAGGCTTTGATACGTTAGATGATGTGGTTTGTGTCGGCGGATGGCTGTTTATTATGACAAAATAAAGCGTAGTATAGAAGCTCCTATGAA----TAGTGTTCTCGTATCAGGGACTAGCGTTAGTTAGCAGGCCGTGCATGTGTTCAGGGAACAGCTAATTTATACCAGAGGAGGAAGGAGACTAGATATGTATTATATGTGTAGCGTGGCTGTGTGTTGTGTCTTGGAATAATACATTTTTTGCCCCCAACTGTTCCATATATTGGCTATCCTTGCGACTTAGCAACCTGCTCCTGGTTAGCATTTAGCCTAGCCAATGTACATGCTGGCTTGATAGAGCTCCTCCAGGGTACATGTCAAGTTAAGTGTG-TTAAG--ATAAAGATGCAATGCAATCTGTATATGTAACGCCATATGT---CTTTTATTTCTCTTTCAGACACAAAGGCCATGTTCAGTACCAGCGCCAAAATAGTGAAGCCTAATGGCGAAAAGCCAG-ACGAGTTA
>K5_Talla
TCGTGCCACTTTTCACAGCACTATCTTTTCTATACTAAAATGTGTTTTAACTTTGTTTAATTCTCGTTGTACACGGTAGGTGTACACCGTAAGGCTTTGATACGTTAGATGATGTGGTTTGTGTCGGCGGATGGCTGTTTATTATGACAAAATAAAGCGTAGTATAGAAGCTCCTATGAA----TAGTGTTCTCGTATCAGGGACTAGCGTTAGTTAGCAGGCCGTGCATGTGTTCAGGGAACAGCTAATTTATACCAGAGGAGGAAGGAGACTAGATATGTATTATATGTGTAGCGTGGCTGTGTGTTGTGTCTTGGAATAATACATTTTTTGCCCCCAACTGTTCCATATATTGGCTATCCTTGCGACTTAGCAACCTGCTCCTGGTTAGCATTTAGCCTAGCCAATGTACATGCTGGCTTGATAGAGCTCCTCCAGGGTACATGTCAAGTTAAGTGTG-TTAAG--ATAAAGATGCAATGCAATCTGTATATGTAACGCCATATGT---CTTTTATTTCTCTTTCAGACACAAAGGCCATGTTCAGTACCAGCGCCAAAATAGTGAAGCCTAATGGCGAAAAGCCAG-ACGAGTTA
>K2_Talla
TCGTGCCACTTTTCACAGCACTATCTTTTCTATACTAAAATGTGTTTTAACTTTGTTTAATTCTCGTTGTACACGGTAGGTGTACACCGTAAGGCTTTGATACGTTAGATGATGTGGTTTGTGTCGGCGGATGGCTGTTTATTATGACAAAATAAAGCGTAGTATAGAAGCTCCTATGAA----TAGTGTTCTCGTATCAGGGACTAGCGTTAGTTAGCAGGCCGTGCATGTGTTCAGGGAACAGCTAATTTATACCAGAGGAGGAAGGAGACTAGATATGTATTATATGTGTAGCGTGGCTGTGTGTTGTGTCTTGGAATAATACATTTTTTGCCCCCAACTGTTCCATATATTGGCTATCCTTGCGACTTANCAACCTGCTCCTGGTTAGCATTTAGCCTAGCCAATGTACATGCTGGCTTGATAGAGCTCCTCCAGGGTACATGTCAAGTTAAGTGTG-TTAAG--ATAAAGATGCAATGCAATCTGTATATGTAACGCCATATGT---CTTTTATTTCTCTTTCAGACACAAAGGCCATGTTCAGTACCANCGCCAAAATAGTGNAGCCTAATGGCNAAAAGCCAG-ACGAGTTA
>YY7_Tippah
TCGTGCCACTTTTCACAGCACTATCTTTTCTATACTAAAATGTGTTTTAACTTTGTTTAATTCTCGTTGTACACGGTAGGTGTACACCGTAAGGCTTTGATACGTTAGATGATGTGGTTTGTGTCGGCGGATGGCTGTTTATTATGACAAAATAAAGCGTAGTATAGAAGCTCCTATGAA----TAGTGTTCTCGTATCAGGGACTAGCGTTAGTTAGCAGGCCGTGCATGTGTTCAGGGAACAGCTAATTTATACCAGAGGAGGAAGGAGACTAGATATGTATTATATGTGTAGCGTGGCTGTGTGTTGTGTCTTGGAATAATACATTTTTTGCCCCCAACTGTTCCATATATTGGCTATCCTTGCGACTTAGCAACCTGCTCCTGGTTAGCATTTAGCCTAGCCAATGTACATGCTGGCTTGATAGAGCTCCTCCAGGGTACATGTCAAGTTAAGTGTG-TTAAG--ATAAAGATGCAATGCAATCTGTATATGTAACNCCATATGT---CTTTTATTTCTCTTTCAGACACAAAGGCCATGTTCAGTACCAGCGCCAAAATAGTGAANCCTAATGGCGAAAAGCCAG-ACNAGTTA
>YY25_Tippah
TCGTGCCACTTTTCACAGCACTATCTTTTCTATACTAAAATGTGTTTTAACTTTGTTTAATTCTCGTTGTACACGGTAGGTGTACACCGTAAGGCTTTGATACGTTAGATGATGTGGTTTGTGTCGGCGGATGGCTGTTTATTATGACAAAATAAAGCGTAGTATAGAAGCTCCTATGAA----TAGTGTTCTCGTATCAGGGACTAGCGTTAGTTAGCAGGCCGTGCATGTGTTCAGGGAACAGCTAATTTATACCAGAGGAGGAAGGAGACTAGATATGTATTATATGTGTAGCGTGGCTGTGTGTTGTGTCTTGGAATAATACATTTTTTGCCCCCAACTGTTCCATATATTGGCTATCCTTGCGACTTAGCAACCTGCTCCTGGTTAGCATTTAGCCTAGCCAATGTACATGCTGGCTTGATAGAGCTCCTCCAGGGTACATGTCAAGTTAAGTGTG-TTAAG--ATAAAGATGCAATGCAATCTGTATATGTAACGCCATATGT---CTTTTATTTCTCTTTCAGACACAAAGGCCATGTTCAGTACCAGCGCCAAAATAGTGAAGCCTAATGGCGAAAAGCCAG-ACGAGTTA
>YY24_Tippah
TCGTGCCACTTTTCACAGCACTATCTTTTCTATACTAAAATGTGTTTTAACTTTGTTTAATTCTCGTTGTACACGGTAGGTGTACACCGTAAGGCTTTGATACGTTAGATGATGTGGTTTGTGTCGGCGGATGGCTGTTTATTATGACAAAATAAAGCGTAGTATAGAAGCTCCTATGAA----TAGTGTTCTCGTATCAGGGACTAGCGTTAGTTAGCAGGCCGTGCATGTGTTCAGGGAACAGCTAATTTATACCAGAGGAGGAAGGAGACTAGATATGTATTATATGTGTAGCGTGGCTGTGTGTTGTGTCTTGGAATAATACATTTTTTGCCCCCAACTGTTCCATATATTGGCTATCCTTGCGACTTAGCAACCTGCTCCTGGTTAGCATTTAGCCTAGCCAATGTACATGCTGGCTTGATAGAGCTCCTCCAGGGTACATGTCAAGTTAAGTGTG-TTAAG--ATAAAGATGCAATGCAATCTGTATATGTAACGCCATATGT---CTTTTATTTCTCTTTCAGACACAAAGGCCATGTTCAGTACCAGCGCCAAAATAGTGAAGCCTAATGGCGAAAAGCCAG-ACGAGTTA
>YY20_Tippah
TCGTGCCACTTTTCACAGCACTATCTTTTCTATACTAAAATGTGTTTTAACTTTGTTTAATTCTCGTTGTACACGGTAGGTGTACACCGTAAGGCTTTGATACGTTAGATGATGTGGTTTGTGTCGGCGGATGGCTGTTTATTATGACAAAATAAAGCGTANTATAGAAGCTCCTATGAA----TAGTGTTCTCGTATCAGGGACTAGCGTTAGTTAGCAGGCCGTGCATGTGTTCAGGGAACAGCTAATTTATACCAGAGGAGGAAGGAGACTAGATATGTATTATATGTGTAGCGTGGCTGTGTGTTGTGTCTTGGAATAATACATTTTTTGCCCCCAACTGTTCCATATATTGGCTATCCTTGCGACTTAGCAACCTGCTCCTGGTTAGCATTTAGCCTAGCCAATGTACATGCTGGCTTGATAGAGCTCCTCCAGGGTACATGTCAAGTTAANTGTG-TTAAG--ATAAAGATGCAATGCAATCTGTATATGTAACGCCATATGT---CTTTTATTTCTCTTTCAGACACAAAGGCCATGTTCAGTACCAGCGCCAAAATAGTGAANCCTAATGGCGAAAAGCCAG-ACNAGTTA
>DC3_Deer
TCGTGCCACTTTTCACAGCACTATCTTTTCTATACTAAAATGTGTTTTAACTTTGTTTAATTCTCGTTGTACACGGTAGGTGTACACCGTAAGGCTTTGATACGTTAGATGATGTGGTTTGTGTCGGCGGATGGCTGTTTATTATGACAAAATAAAGCGTAGTATAGAAGCTCCTGTGAA----TAGTGTTCTCGTATCAGGGACTAGCGTTAGTTAGCAGGCCGTGCATGTGTTCAGGGAACAGCTAATTTATACCAGAGGAGGAAGGAGACTAGATATGTATTATATGTGTAGCGTGGCTGTGTGTTGTGTCTTGGAATAATACATTTTTTGCCCCCAACTGTTCCATATATTGGCTATCCTTGCGACTTAGCAACCTGCTCCTGGTTAGCATTTAGCCTAGCCAATGTACATGCTGGCTTGATAGAGCTCCTCCAGGGTACATGTCAAGTTAAGTGTG-TTAAG--ATAAAGATGCAATGCAATCTGTATATGTAACGCCATATGT---CTTTTATTTCTCTTTCAGACACAAAGGCCATGTTCAGTACCAGCGCCAAAATAGTGAAGCCTAATGGCGAAAAGCCAG-ACGAGTTA
>DC1_Deer
TCGTGCCACTTTTCACAGCACTATCTTTTCTATACTAAAATGTGTTTTAACTTTGTTTAATTCTCGTTGTACACGGTAGGTGTACACCGTAAGGCTTTGATACGTTAGATGATGTGGTTTGTGTCGGCGGATGGCTGTTTATTATGACAAAATAAAGCGTAGTATAGAAGCTCCTGTGAA----TAGTGTTCTCGTATCAGGGACTAGCGTTAGTTAGCAGGCCGTGCATGTGTTCAGGGAACAGCTAATTTATACCAGAGGAGGAAGGAGACTAGATATGTATTATATGTGTAGCGTGGCTGTGTGTTGTGTCTTGGAATAATACATTTTTTGCCCCCAACTGTTCCATATATTGGCTATCCTTGCGACTTAGCAACCTGCTCCTGGTTAGCATTTAGCCTAGCCAATGTACATGCTGGCTTGATAGAGCTCCTCCAGGGTACATGTCAAGTTAAGTGTG-TTAAG--ATAAAGATGCAATGCAATCTGTATATGTAACGCCATATGT---CTTTTATTTCTCTTTCAGACACAAAGGCCATGTTCAGTACCAGCGCCAAAATAGTGAAGCCTAATGGCGAAAAGCCAG-ACGAGTTA
>DC2_Deer
TCGTGCCACTTTTCACAGCACTATCTTTTCTATACTAAAATGTGTTTTAACTTTGTTTAATTCTCGTTGTACACGGTAGGTGTACACCGTAAGGCTTTGATACGTTAGATGATGTGGTTTGTGTCGGCGGATGGCTGTTTATTATGACAAAATAAAGCGTAGTATAGAAGCTCCTGTGAA----TAGTGTTCTCGTATCAGGGACTAGCGTTAGTTAGCAGGCCGTGCATGTGTTCAGGGAACAGCTAATTTATACCAGAGGAGGAAGGAGACTAGATATGTATTATATGTGTAGCGTGGCTGTGTGTTGTGTCTTGGAATAATACATTTTTTGCCCCCAACTGTTCCATATATTGGCTATCCTTGCGACTTAGCAACCTGCTCCTGGTTAGCATTTAGCCTAGCCAATGTACATGCTGGCTTGATAGAGCTCCTCCAGGGTACATGTCAAGTTAAGTGTG-TTAAG--ATAAAGATGCAATGCAATCTGTATATGTAACGCCATATGT---CTTTTATTTCTCTTTCAGACACAAAGGCCATGTTCAGTACCAGCGCCAAAATAGTGAAGCCTAATGGCGAAAAGCCAG-ACGAGTTA
>DC6_Deer
TCGTGCCACTTTTCACAGCACTATCTTTTCTATACTAAAATGTGTTTTAACTTTGTTTAATTCTCGTTGTACACGGTAGGTGTACACCGTAAGGCTTTGATACGTTAGATGATGTGGTTTGTGTCGGCGGATGGCTGTTTATTATGACAAAATAAAGCGTAGTATAGAAGCTCCTGTGAA----TAGTGTTCTCGTATCAGGGACTAGCGTTAGTTAGCAGGCCGTGCATGTGTTCAGGGAACAGCTAATTTATACCAGAGGAGGAAGGAGACTAGATATGTATTATATGTGTAGCGTGGCTGTGTGTTGTGTCTTGGAATAATACATTTTTTGCCCCCAACTGTTCCATATATTGGCTATCCTTGCGACTTAGCAACCTGCTCCTGGTTAGCATTTAGCCTAGCCAATGTACATGCTGGCTTGATAGAGCTCCTCCAGGGTACATGTCAAGTTAAGTGTG-TTAAG--ATAAAGATGCAATGCAATCTGTATATGTAACGCCATATGT---CTTTTATTTCTCTTTCAGACACAAAGGCCATGTTCAGTACCAGCGCCAAAATAGTGAAGCCTAATGGCGAAAAGCCAG-ACGAGTTA
>DC5_Deer
TCGTGCCACTTTTCACAGCACTATCTTTTCTATACTAAAATGTGTTTTAACTTTGTTTAATTCTCGTTGTACACGGTAGGTGTACACCGTAAGGCTTTGATACGTTAGATGATGTGGTTTGTGTCGGCGGATGGCTGTTTATTATGACAAAATAAAGCGTAGTATAGAAGCTCCTGTGAA----TAGTGTTCTCGTATCAGGGACTAGCGTTAGTTAGCAGGCCGTGCATGTGTTCAGGGAACAGCTAATTTATACCAGAGGAGGAAGGAGACTAGATATGTATTATATGTGTAGCGTGGCTGTGTGTTGTGTCTTGGAATAATACATTTTTTGCCCCCAACTGTTCCATATATTGGCTATCCTTGCGACTTAGCAACCTGCTCCTGGTTAGCATTTAGCCTAGCCAATGTACATGCTGGCTTGATAGAGCTCCTCCAGGGTACATGTCAAGTTAAGTGTG-TTAAG--ATAAAGATGCAATGCAATCTGTATATGTAACGCCATATGT---CTTTTATTTCTCTTTCAGACACAAAGGCCATGTTCAGTACCAGCGCCAAAATAGTGAAGCCTAATGGCGAAAAGCNAN-ACGAGTTA
>DC4_Deer
TCGTGCCACTTTTCACAGCACTATCTTTTCTATACTAAAATGTGTTTTAACTTTGTTTAATTCTCGTTGTACACGGTAGGTGTACACCGTAAGGCTTTGATACGTTAGATGATGTGGTTTGTGTCGGCGGATGGCTGTTTATTATGACAAAATAAAGCGTAGTATAGAAGCTCCTGTGAA----TAGTGTTCTCGTATCAGGGACTAGCGTTAGTTAGCAGGCCGTGCATGTGTTCAGGGAACAGCTAATTTATACCAGAGGAGGAAGGAGACTAGATATGTATTATATGTGTAGCGTGGCTGTGTGTTGTGTCTTGGAATAATACATTTTTTGCCCCCAACTGTTCCATATATTGGCTATCCTTGCGACTTAGCAACCTGCTCCTGGTTAGCATTTAGCCTAGCCAATGTACATGCTGGCTTGATAGAGCTCCTCCAGGGTACATGTCAAGTTAAGTGTG-TTAAG--ATAAAGATGCAATGCAATCTGTATATGTAACGCCATATGT---CTTTTATTTCTCTTTCAGACACAAAGGCCATGTTCAGTACCAGCGCCAAAATAGTGAAGCCTAATGGCGAAAAGCCAN-ACGAGTTA
>GM2_Talla
TCGTGCCACTTTTCACAGCACTATCTTTTCTATACTAAAATGTGTTTTAACTTTGTTTAATTCTCGTTGTACACGGTAGGTGTACACCGTAAGGCTTTGATACGTTAGATGATGTGGTTTGTGTCGGCGGATGGCTGTTTATTATGACAAAATAAAGCGTAGTATAGAAGCTCCTGTGAA----TAGTGTTCTCGTATCAGGGACTAGCGTTAGTTAGCAGGCCGTGCATGTGTTCAGGGAACAGCTAATTTATACCAGAGGAGGAAGGAGACTAGATATGTATTATATGTGTAGCGTGGCTGTGTGTTGTGTCTTGGAATAATACATTTTTTGCCCCCAACTGTTCCATATATTGGCTATCCTTGCGACTTAGCAACCTGCTCCTGGTTAGCATTTAGCCTAGCCAATGTACATGCTGGCTTGATAGAGCTCCTCCAGGGTACATGTCAAGTTAAGTGTG-TTAAG--ATAAAGATGCAATGCAATCTGTATATGTAACGCCATATGT---CTTTTATTTCTCTTTCAGACACAAAGGCCATGTTCAGTACCAGCGCCAAAATAGTGAANCCTAATGGCNAAAANCCAG-ACGA----
>GM3_Talla
TCGTGCCACTTTTCACAGCACTATCTTTTCTATACTAAAATGTGTTTTAACTTTGTTTAATTCTCGTTGTACACGGTAGGTGTACACCGTAAGGCTTTGATACGTTAGATGATGTGGTTTGTGTCGGCGGATGGCTGTTTATTATGACAAAATAAAGCGTAGTATAGAAGCTCCTATGAA----TAGTGTTCTCGTATCAGGGACTAGCGTTAGTTAGCAGGCCGTGCATGTGTTCAGGGAACAGCTAATTTATACCAGAGGAGGAAGGAGACTAGATATGTATTATATGTGTAGCGTGGCTGTGTGTTGTGTCTTGGAATAATACATTTTTTGCCCCCAACTGTTCCATATATTGGCTATCCTTGCGACTTAGCAACCTGCTCCTGGTTAGCATTTAGCCTAGCCAATGTACATGCTGGCTTGATAGAGCTCCTCCAGGGTACATGTCAAGTTAAGTGTG-TTAAG--ATAAAGATGCAATGCAATCTGTATATGTAACGCCATATGT---CTTTTATTTCTCTTTCAGACACAAAGGCCATGTTCAGTACCAGCGCCAAAATAGTGAAGCCTAATGGCGAAAAGCCAG-ACGAGTTA
>GM4_Talla
TCGTGCCACTTTTCACAGCACTATCTTTTCTATACTAAAATGTGTTTTAACTTTGTTTAATTCTCGTTGTACACGGTAGGTGTACACCGTAAGGCTTTGATACGTTAGATGATGTGGTTTGTGTCGGCGGATGGCTGTTTATTATGACAAAATAAAGCGTAGTATAGAAGCTCCTGTGAA----TAGTGTTCTCGTATCAGGGACTAGCGTTAGTTAGCAGGCCGTGCATGTGTTCAGGGAACAGCTAATTTATACCAGAGGAGGAAGGAGACTAGATATGTATTATATGTGTAGCGTGGCTGTGTGTTGTGTCTTGGAATAATACATTTTTTGCCCCCAACTGTTCCATATATTGGCTATCCTTGCGACTTAGCAACCTGCTCCTGGTTAGCATTTAGCCTAGCCAATGTACATGCTGGCTTGATAGAGCTCCTCCAGGGTACATGTCAAGTTAAGTGTG-TTAAG--ATAAAGATGCAATGCAATCTGTATATGTAACGCCATATGT---CTTTTATTTCTCTTTCAGACACAAAGGCCATGTTCAGTACCAGCGCCAAAATAGTGAAGCCTAATGGCGAAAAGCCAG-ACGAGTTA
>Hu13_Talla
TCGTGCCACTTTTCACAGCACTATCTTTTCTATACTAAAATGTGTTTTAACTTTGTTTAATTCTCGTTGTACACGGTAGGTGTACACCGTAAGGCTTTGATACGTTAGATGATGTGGTTTGTGTCGGCGGATGGCTGTTTATTATGACAAAATAAAGCGTAGTATAGAAGCTCCTATGAA----TAGTGTTCTCGTATCAGGGACTAGCGTTAGTTAGCAGGCCGTGCATGTGTTCAGGGAACAGCTAATTTATACCAGAGGAGGAAGGAGACTAGATATGTATTATATGTGTAGCGTGGCTGTGTGTTGTGTCTTGGAATAATACATTTTTTGCCCCCAACTGTTCCATATATTGGCTATCCTTGCGACTTAGCAACCTGCTCCTGGTTAGCATTTAGCCTAGCCAATGTACATGCTGGCTTGATAGAGCTCCTCCAGGGTACATGTCAAGTTAAGTGTG-TTAAG--ATAAAGATGCAATGCAATCTGTATATGTAACGCCATATGT---CTTTTATTTCTCTTTCAGACACAAAGGCCATGTTCAGTACCAGCGCCAAAATAGTGAAGCCTAATGGCGAAAAGCCAG-ACGAGTTA
>Hu15_Talla
TCGTGCCACTTTTCACAGCACTATCTTTTCTATACTAAAATGTGTTTTAACTTTGTTTAATTCTCGTTGTACACGGTAGGTGTACACCGTAAGGCTTTGATACGTTAGATGATGTGGTTTGTGTCGGCGGATGGCTGTTTATTATGACAAAATAAAGCGTAGTATAGAAGCTCCTGTGAA----TAGTGTTCTCGTATCAGGGACTAGCGTTAGTTAGCAGGCCGTGCATGTGTTCAGGGAACAGCTAATTTATACCAGAGGAGGAAGGAGACTAGATATGTATTATATGTGTAGCGTGGCTGTGTGTTGTGTCTTGGAATAATACATTTTTTGCCCCCAACTGTTCCATATATTGGCTATCCTTGCGACTTAGCAACCTGCTCCTGGTTAGCATTTAGCCTAGCCAATGTACATGCTGGCTTGATAGAGCTCCTCCAGGGTACATGTCAAGTTAAGTGTG-TTAAG--ATAAAGATGCAATGCAATCTGTATATGTAACGCCATATGT---CTTTTATTTCTCTTTCAGACACAAAGGCCATGTTCAGTACCAGCGCCAAAATAGTGAAGCCTAATGGCGAAAAGCGAG-ACGAGTTA
>HU17_Talla
TCGTGCCACTTTTCACAGCACTATCTTTTCTATACTAAAATGTGTTTTAACTTTGTTTAATTCTCGTTGTACACGGTAGGTGTACACCGTAAGGCTTTGATACGTTAGATGATGTGGTTTGTGTCGGCGGATGGCTGTTTATTATGACAAAATAAAGCGTAGTATAGAAGCTCCTGTGAA----TAGTGTTCTCGTATCAGGGACTAGCGTTAGTTAGCAGGCCGTGCATGTGTTCAGGGAACAGCTAATTTATACCAGAGGAGGAAGGAGACTAGATATGTATTATATGTGTAGCGTGGCTGTGTGTTGTGTCTTGGAATAATACATTTTTTGCCCCCAACTGTTCCATATATTGGCTATCCTTGCGACTTAGCAACCTGCTCCTGGTTAGCATTTAGCCTAGCCAATGTACATGCTGGCTTGATAGAGCTCCTCCAGGGTACATGTCAAGTTAAGTGTG-TTAAG--ATAAAGATGCAATGCAATCTGTATATGTNACGCCATATGT---CTTTTATTTCTCTTTCAGACACAAAGGCCATGTTCAGTACCAGCGCCAAAATAGTGAAGCCTAATGGCGAAAAGCCAG-ACGAGTTA
>LC80_Tippah
TCGTGCCACTTTTCACAGCACTATCTTTTCTATACTAAAATGTGTTTTAACTTTGTTTAATTCTCGTTGTACACGGTAGGTGTACACCGTAAGGCTTTGATACGTTAGATGATGTGGTTTGTGTCGGCGGATGGCTGTTTATTATGACAAAATAAAGCGTAGTATAGAAGCTCCTATGAA----TAGTGTTCTCGTATCAGGGACTAGCGTTAGTTAGCAGGCCGTGCATGTGTTCAGGGAACAGCTAATTTATACCAGAGGAGGAAGGAGACTAGATATGTATTATATGTGTAGCGTGGCTGTGTGTTGTGTCTTGGAATAATACATTTTTTGCCCCCAACTGTTCCATATATTGGCTATCCTTGCGACTTAGCAACCTGCTCCTGGTTAGCATTTAGCCTAGCCAATGTACATGCTGGCTTGATAGAGCTCCTCCAGGGTACATGTCAAGTTAAGTGTG-TTAAG--ATAAAGATGCAATGCAATCTGTATATGTAACGCCATATGT---CTTTTATTTCTCTTTCAGACACAAAGGCCATGTTCAGTACCAGCGCCAAAATAGTGAAGCCTAATGGCGAAAAGCCAG-ACGAGTTA
>UC2-4_Tippah
TCGTGCCACTTTTCACAGCACTATCTTTTCTATACTAAAATGTGTTTTAACTTTGTTTAATTCTCGTTGTACACGGTAGGTGTACACCGTAAGGCTTTGATACGTTAGATGATGTGGTTTGTGTCGGCGGATGGCTGTTTATTATGACAAAATAAAGCGTAGTATAGAAGCTCCTATGAA----TAGTGTTCTCGTATCAGGGACTAGCGTTAGTTAGCAGGCCGTGCATGTGTTCAGGGAACAGCTAATTTATACCAGAGGAGGAAGGAGACTAGATATGTATTATATGTGTAGCGTGGCTGTGTGTTGTGTCTTGGAATAATACATTTTTTGCCCCCAACTGTTCCATATATTGGCTATCCTTGCGACTTAGCAACCTGCTCCTGGTTAGCATTTAGCCTAGCCAATGTACATGCTGGCTTGATAGAGCTCCTCCAGGGTACATGTCAAGTTAAGTGTG-TTAAG--ATAAAGATGCAATGCAATCTGTATATGTAACGCCATATGT---CTTTTATTTCTCTTTCAGACACAAAGGCCATGTTCAGTACCAGCGCCAAAATAGTGAAGCCTAATGGCGAAAAGCCAG-ACGAGTTA
>UC2-5_Tippah
TCGTGCCACTTTTCACAGCACTATCTTTTCTATACTAAAATGTGTTTTAACTTTGTTTAATTCTCGTTGTACACGGTAGGTGTACACCGTAAGGCTTTGATACGTTAGATGATGTGGTTTGTGTCGGCGGATGGCTGTTTATTATGACAAAATAAAGCGTAGTATAGAAGCTCCTATGAA----TAGTGTTCTCGTATCAGGGACTAGCGTTAGTTAGCAGGCCGTGCATGTGTTCAGGGAACAGCTAATTTATACCAGAGGAGGAAGGAGACTAGATATGTATTATATGTGTAGCGTGGCTGTGTGTTGTGTCTTGGAATAATACATTTTTTGCCCCCAACTGTTCCATATATTGGCTATCCTTGCGACTTAGCAACCTGCTCCTGGTTAGCATTTAGCCTAGCCAATGTACATGCTGGCTTGATAGAGCTCCTCCAGGGTACATGTCAAGTTAAGTGTG-TTAAG--ATAAAGATGCAATGCAATCTGTATATGTAACGCCATATGT---CTTTTATTTCTCTTTCAGACACAAAGGCCATGTTCAGTACCAGCGCCAAAATAGTGAAGCCTAATGGCGAAAAGCCAG-ACGAGTTA
>CH2_Tippah
TCGTGCCACTTTTCACAGCACTATCTTTTCTATACTAAAATGTGTTTTAACTTTGTTTAATTCTCGTTGTACACGGTAGGTGTACACCGTAAGGCTTTGATACGTTAGATGATGTGGTTTGTGTCGGCGGATGGCTGTTTATTATGACAAAATAAAGCGTAGTATAGAAGCTCCTGTGAA----TAGTGTTCTCGTATCAGGGACTAGCGTTAGTTAGCAGGCCGTGCATGTGTTCAGGGAACAGCTAATTTATACCAGAGGAGGAAGGAGACTAGATATGTATTATATGTGTAGCGTGGCTGTGTGTTGTGTCTTGGAATAATACATTTTTTGCCCCCAACTGTTCCATATATTGGCTATCCTTGCGACTTAGCAACCTGCTCCTGGTTAGCATTTAGCCTAGCCAATGTACATGCTGGCTTGATAGAGCTCCTCCAGGGTACATGTCAAGTTAAGTGTG-TTAAG--ATAAAGATGCAATGCAATCTGTATATGTAACGCCATATGT---CTTTTATTTCTCTTTCAGACACAAAGGCCATGTTCAGTACCAGCGCCAAAATAGTGAAGCCTAATGGCGAAAAGCCAG-ACGAGTTA
>CH6_Tippah
TCGTGCCACTTTTCACAGCACTATCTTTTCTATACTAAAATGTGTTTTAACTTTGTTTAATTCTCGTTGTACACGGTAGGTGTACACCGTAAGGCTTTGATACGTTAGATGATGTGGTTTGTGTCGGCGGATGGCTGTTTATTATGACAAAATAAAGCGTAGTATAGAAGCTCCTATGAA----TAGTGTTCTCGTATCAGGGACTAGCGTTAGTTAGCAGGCCGTGCATGTGTTCAGGGAACAGCTAATTTATACCAGAGGAGGAAGGAGACTAGATATGTATTATATGTGTAGCGTGGCTGTGTGTTGTGTCTTGGAATAATACATTTTTTGCCCCCAACTGTTCCATATATTGGCTATCCTTGCGACTTAGCAACCTGCTCCTGGTTAGCATTTAGCCTAGCCAATGTACATGCTGGCTTGATAGAGCTCCTCCAGGGTACATGTCAAGTTAAGTGTG-TTAAG--ATAAAGATGCAATGCAATCTGTATATGTAACGCCATATGT---CTTTTATTTCTCTTTCAGACACAAAGGCCATGTTCAGTACCAGCGCCAAAATAGTGAAGCCTAATGGCGAAAAGCCAG-ACGAGTTA
>CH9_Tippah
TCGTGCCACTTTTCACAGCACTATCTTTTCTATACTAAAATGTGTTTTAACTTTGTTTAATTCTCGTTGTACACGGTAGGTGTACACCGTAAGGCTTTGATACGTTAGATGATGTGGTTTGTGTCGGCGGATGGCTGTTTATTATGACAAAATAAAGCGTAGTATAGAAGCTCCTATGAA----TAGTGTTCTCGTATCAGGGACTAGCGTTAGTTAGCAGGCCGTGCATGTGTTCAGGGAACAGCTAATTTATACCAGAGGAGGAAGGAGACTAGATATGTATTATATGTGTAGCGTGGCTGTGTGTTGTGTCTTGGAATAATACATTTTTTGCCCCCAACTGTTCCATATATTGGCTATCCTTGCGACTTAGCAACCTGCTCCTGGTTAGCATTTAGCCTAGCCAATGTACATGCTGGCTTGATAGAGCTCCTCCAGGGTACATGTCAAGTTAAGTGTG-TTAAG--ATAAAGATGCAATGCAATCTGTATATGTAACGCCATATGT---CTTTTATTTCTCTTTCAGACACAAANGCCATGTTCAGTACCAGCGCCAAAATAGTGAAGCCTAATNGCGAAAAGCCAG-ACGANTTA
>CH1_Tippah
TCGTGCCACTTTTCACAGCACTATCTTTTCTATACTAAAATGTGTTTTAACTTTGTTTAATTCTCGTTGTACACGGTAGGTGTACACCGTAAGGCTTTGATACGTTAGATGATGTGGTTTGTGTCGGCGGATGGCTGTTTATTATGACAAAATAAAGCGTAGTATAGAAGCTCCTATGAA----TAGTGTTCTCGTATCAGGGACTAGCGTTAGTTAGCAGGCCGTGCATGTGTTCAGGGAACAGCTAATTTATACCAGAGGAGGAAGGAGACTAGATATGTATTATATGTGTAGCGTGGCTGTGTGTTGTGTCTTGGAATAATACATTTTTTGCCCCCAACTGTTCCATATATTGGCTATCCTTGCGACTTANCAACCTGCTCCTGGTTAGCATTTAGCCTAGCCAATGTACATGCTGGCTTGATAGAGCTCCTCCAGGGTACATGTCAAGTTAAGTGTGTTTAAG--ATAAAGATGCAATGCAATCTGTATATGTAACGCCATATGT---CTTTTATTTCTCTTTCAGACACAAAGGCCATGTTCAGTACCAGCGCCAAAATAGTGAAGCCTAATGGCGAAAAGCCAG-ACGAGTTA
>T6_Tippah
TCGTGCCACTTTTCACAGCACTATCTTTTCTATACTAAAATGTGTTTTAACTTTGTTTAATTCTCGTTGTACACGGTAGGTGTACACCGTAAGGCTTTGATACGTTAGATGATGTGGTTTGTGTCGGCGGATGGCTGTTTATTATGACAAAATAAAGCGTAGTATAGAAGCTCCTATGAA----TAGTGTTCTCGTATCAGGGACTAGCGTTAGTTAGCAGGCCGTGCATGTGTTCAGGGAACAGCTAATTTATACCAGAGGAGGAAGGAGACTAGATATGTATTATATGTGTAGCGTGGCTGTGTGTTGTGTCTTGGAATAATACATTTTTTGCCCCCAACTGTTCCATATATTGGCTATCCTTGCGACTTAGCAACCTGCTCCTGGTTAGCATTTAGCCTAGCCAATGTACATGCTGGCTTGATAGAGCTCCTCCAGGGTACATGTCAAGTTAAGTGTG-TTAAG--ATAAAGATGCAATGCAATCTGTATATGTAACGCCATATGT---CTTTTATTTCTCTTTCAGACACAAAGGCCATGTTCAGTACCAGCGCCAAAATAGTGAAGCCTAANGGCGAAAAGCCAG-ACGAGTTA
>T9a_Tippah
TCGTGCCACTTTTCACAGCACTATCTTTTCTATACTAAAATGTGTTTTAACTTTGTTTAATTCTCGTTGTACACGGTAGGTGTACACCGTAAGGCTTTGATACGTTAGATGATGTGGTTTGTGTCGGCGGATGGCTGTTTATTATGACAAAATAAAGCGTAGTATAGAAGCTCCTGTGAA----TAGTGTTCTCGTATCAGGGACTAGCGTTAGTTAGCAGGCCGTGCATGTGTTCAGGGAACAGCTAATTTATACCAGAGGAGGAAGGAGACTAGATATGTATTATATGTGTAGCGTGGCTGTGTGTTGTGTCTTGGAATAATACATTTTTTGCCCCCAACTGTTCCATATATTGGCTATCCTTGCGACTTAGCAACCTGCTCCTGGTTAGCATTTAGCCTAGCCAATGTACATGCTGGCTTGATAGAGCTCCTCCAGGGTACATGTCAAGTTAAGTGTG-TTAAG--ATAAAGATGCAATGCAATCTGTATATGTAACGCCATATGT---CTTTTATTTCTCTTTCAGACACAAAGGCCATGTTCAGTACCAGCGCCAAAATAGTGAAGCCTAATGGCGAAAAGCCAG-ACGAGTTA
