# Supplementary material for: Cryptic diversity among Yazoo Darters (Percidae: Etheostoma raneyi) in disjunct watersheds of northern Mississippi
Source: PeerJ. 2020 May 4;8:e9014. doi: 10.7717/peerj.9014 (PMC7204820; doi:10.7717/peerj.9014)
Supplement: Supplemental Information 3 [file peerj-08-9014-s003.fas]

>SP5_Yocona
TGGCAAGCCTACGAAAAACCCACCCCCTACTGAAAATTGCAAACAGTGCACTTGTTGATCTTCCCGCTCCCTCGAATATCTCAGTGTGGTGAAACTTTGGCTCACTCCTGGGCCTCTGTCTAATTACCCAGATCCTTACAGGATTATTCTTGGCGATACACTACACCGCCGACATCGCAACAGCTTTTTCATCTGTGGCACACATCTGCCGGGATGTGAACTATGGCTGACTTATCCGCAACCTTCATGCCAACGGAGCATCCTTCTTCTTTATTTGTATTTATTTACATATTGGCCGAGGCCTGTACTATGGCTCCTACCTATATAAGGAGACATGAAACATCGGAGTGGTTCTTCTCCTATTGGTAATAATAACCGCCTTCGTCGGGTACGTTCTCCCCTGAGGACAGATGTCATTCTGAGGTGCAACAGTTATTACTAATCTTCTCTCTGCAGTACCTTATGTGGGCAATACCCTCGTTCAATGAATCTGAGGGGGCTTCTCCGTAGACAATGCCACCCTTACTCGATTCTTTGCTTTCCATTTTTTATTCCCCTTCGTAATCGCGGGCGCCACCCTGATCCATCTTCTTTTCCTTCATGAAACCGGCTCAAATAACCCTCTAGGTTTAAACTCCGACGCCGACAAAGTATCCTTTCACCCCTACTTTTCCTACAAAGACCTCCTGGGCTTTGCCGTACTCCTTATTGCTCTAACAGCCCTTGCTCTCTTTTCCCCGAATCTTTTAGGAGATCCTGATAATTTTACCCCCGCCAATCCACTAGTTACCCCTCCGCATATTAAGCCTGAGTGATATTTCCTTTTCGCCTACGCAATTCTACGCTCCATCCCAAACAAGCTTGGGGGGGTTTTGGCTTTACTGGCCTCTATTCTAGTACTAATGGTGGTGCCAATTCTCCACACATCGAAGCAACGAGGCATTACATTTCGCCCCCTCTCACAGTTCCTGTTCTGGACTTTAATTGCAGACGTTGCTATCCTAACCTGAATTGGAGGAATGCCCGTCGAACACCCCTTTATTATTATTGGTCAAGTCGCATCTTTCCTGTATTTCTTCCTCTTCCTCGTCCTCGCCCCACTAGCGGGATGGCTAGAGAACAAAGCCCTCGAATGAGCC
>SP4_Yocona
TGGCAAGCCTACGAAAAACCCACCCCCTACTGAAAATTGCAAACAGTGCACTTGTTGATCTTCCCGCTCCCTCGAATATCTCAGTGTGGTGAAACTTTGGCTCACTCCTGGGCCTCTGTCTAATTACCCAGATCCTTACAGGATTATTCTTGGCGATACACTACACCGCCGACATCGCAACAGCTTTTTCATCTGTGGCACACATCTGCCGGGATGTGAACTATGGCTGACTTATCCGCAACCTTCATGCCAACGGAGCATCCTTCTTCTTTATTTGTATTTATTTACATATTGGCCGAGGCCTGTACTATGGCTCCTACCTATATAAGGAGACATGAAACATCGGAGTGGTTCTTCTCCTATTGGTAATAATAACCGCCTTCGTCGGGTACGTTCTCCCCTGAGGACAGATGTCATTCTGAGGTGCAACAGTTATTACTAATCTTCTCTCTGCAGTACCTTATGTGGGCAATACCCTCGTTCAATGAATCTGAGGGGGCTTCTCCGTAGACAATGCCACCCTTACTCGATTCTTTGCTTTCCATTTTTTATTCCCCTTCGTAATCGCGGGCGCCACCCTGATCCATCTTCTTTTCCTTCATGAAACCGGCTCAAATAACCCTCTAGGTTTAAACTCCGACGCCGACAAAGTATCCTTTCACCCCTACTTTTCCTACAAAGACCTCCTGGGCTTTGCCGTACTCCTTATTGCTCTAACAGCCCTTGCTCTCTTTTCCCCGAATCTTTTAGGAGATCCTGATAATTTTACCCCCGCCAATCCACTAGTTACCCCTCCGCATATTAAGCCTGANTGATATTTCCTTTTCGCCTACGCAATTCTACGCTCCATCCCAAACAAGCTTGGGGGGGTTTTGGCTTTACTGGCCTCTATTCTAGTACTAATGGTGGTGCCAATTCTCCACACATCGAAGCAACGAGGCATTACATTTCGCCCCCTCTCACAGTTCCTGTTCTGGACTTTAATTGCAGACGTTGCTATCCTAACCTGAATTGGAGGAATGCCCGTCGAACACCCCTTTATTATTATTGGTCAAGTCGCATCTTTCCTGTATTTCTTCCTCTTCCTCGTCCTCGCCCCACTAGCGGGATGGCTAGAGAACAAAGCCCTCGAATGAGCC
>SP10_Yocona
TGGCAAGCCTACGAAAAACCCACCCCCTACTGAAAATTGCAAACAGTGCACTTGTTGATCTTCCCGCTCCCTCGAATATCTCAGTGTGGTGAAACTTTGGCTCACTCCTGGGCCTCTGTCTAATTACCCAGATCCTTACAGGATTATTCTTGGCGATACACTACACCGCCGACATCGCAACAGCTTTTTCATCTGTGGCACACATCTGCCGGGATGTGAACTATGGCTGACTTATCCGCAACCTTCATGCCAACGGAGCATCCTTCTTCTTTATTTGTATTTATTTACATATTGGCCGAGGCCTGTACTATGGCTCCTACCTATATAAGGAGACATGAAACATCGGAGTGGTTCTTCTCCTATTGGTAATAATAACCGCCTTCGTCGGGTACGTTCTCCCCTGAGGACAGATGTCATTCTGAGGTGCAACAGTTATTACTAATCTTCTCTCTGCAGTACCTTATGTGGGCAATACCCTCGTTCAATGAATCTGAGGGGGCTTCTCCGTAGACAATGCCACCCTTACTCGATTCTTTGCTTTCCATTTTTTATTCCCCTTCGTAATCGCGGGCGCCACCCTGATCCATCTTCTTTTCCTTCATGAAACCGGCTCAAATAACCCTCTAGGTTTAAACTCCGACGCCGACAAAGTATCCTTTCACCCCTACTTTTCCTACAAAGACCTCCTGGGCTTTGCCGTACTCCTTATTGCTCTAACAGCCCTTGCTCTCTTTTCCCCGAATCTTTTAGGAGATCCTGATAATTTTACCCCCGCCAATCCACTAGTTACCCCTCCGCATATTAAGCCTGAGTGATATTTCCTTTTCGCCTACGCAATTCTACGCTCCATCCCAAACAAGCTTGGGGGGGTTTTGGCTTTACTGGCCTCTATTCTAGTACTAATGGTGGTGCCAATTCTCCACACATCGAAGCAACGAGGCATTACATTTCGCCCCCTCTCACAGTTCCTGTTCTGGACTTTAATTGCAGACGTTGCTATCCTAACCTGAATTGGAGGAATGCCCGTCGAACACCCCTTTATTATTATTGGTCAAGTCGCATCTTTCCTGTATTTCTTCCTCTTCCTCGTCCTCGCCCCACTAGCGGGATGGCTAGAGAACAAAGCCCTCGAATGAGCC
>1_Yocona
TGGCAAGCCTACGAAAAACCCACCCCCTACTGAAAATTGCAAACAGTGCACTTGTTGATCTTCCCGCTCCCTCGAATATCTCAGTGTGGTGAAACTTTGGCTCACTCCTGGGCCTCTGTCTAATTACCCAGATCCTTACAGGATTATTCTTGGCGATACACTACACCGCCGACATCGCAACAGCTTTTTCATCTGTGGCACACATCTGCCGGGATGTGAACTATGGCTGACTTATCCGCAACCTTCATGCCAACGGAGCATCCTTCTTCTTTATTTGTATTTATTTACATATTGGCCGAGGCCTGTACTATGGCTCCTACCTATATAAGGAGACATGAAACATCGGAGTGGTTCTTCTCCTATTGGTAATAATAACCGCCTTCGTCGGGTACGTTCTCCCCTGAGGACAGATGTCATTCTGAGGTGCAACAGTTATTACTAATCTTCTCTCTGCAGTACCTTATGTGGGCAATACCCTCGTTCAATGAATCTGAGGGGGCTTCTCCGTAGACAATGCCACCCTTACTCGATTCTTTGCTTTCCATTTTTTATTCCCCTTCGTAATCGCGGGCGCCACCCTGATCCATCTTCTTTTCCTTCATGAAACCGGCTCAAATAACCCTCTAGGTTTAAACTCCGACGCCGACAAAGTATCCTTTCACCCCTACTTTTCCTACAAAGACCTCCTGGGCTTTGCCGTACTCCTTATTGCTCTAACAGCCCTTGCTCTCTTTTCCCCGAATCTTTTAGGAGATCCTGATAATTTTACCCCCGCCAATCCACTAGTTACCCCTCCGCATATTAAGCCTGAGTGATATTTCCTTTTCGCCTACGCAATTCTACGCTCCATCCCAAACAAGCTTGGGGGGGTTTTGGCTTTACTGGCCTCTATTCTAGTACTAATGGTGGTGCCAATTCTCCACACATCGAAGCAACGAGGCATTACATTTCGCCCCCTCTCACAGTTCCTGTTCTGGACTTTAATTGCAGACGTTGCTATCCTAACCTGAATTGGAGGAATGCCCGTCGAACACCCCTTTATTATTATTGGTCAAGTCGCATCTTTCCTGTATTTCTTCCTCTTCCTCGTCCTCGCCCCACTAGCGGGATGGCTAGAGAACAAAGCCCTCGAATGAGCC
>2_Yocona
TGGCAAGCCTACGAAAAACCCACCCCCTACTGAAAATTGCAAACAGTGCACTTGTTGATCTTCCCGCTCCCTCGAATATCTCAGTGTGGTGAAACTTTGGCTCACTCCTGGGCCTCTGTCTAATTACCCAGATCCTTACAGGATTATTCTTGGCGATACACTACACCGCCGACATCGCAACAGCTTTTTCATCTGTGGCACACATCTGCCGGGATGTGAACTATGGCTGACTTATCCGCAACCTTCATGCCAACGGAGCATCCTTCTTCTTTATTTGTATTTATTTACATATTGGCCGAGGCCTGTACTATGGCTCCTACCTATATAAGGAGACATGAAACATCGGAGTGGTTCTTCTCCTATTGGTAATAATAACCGCCTTCGTCGGGTACGTTCTCCCCTGAGGACAGATGTCATTCTGAGGTGCAACAGTTATTACTAATCTTCTCTCTGCAGTACCTTATGTGGGCAATACCCTCGTTCAATGAATCTGAGGGGGCTTCTCCGTAGACAATGCCACCCTTACTCGATTCTTTGCTTTCCATTTTTTATTCCCCTTCGTAATCGCGGGCGCCACCCTGATCCATCTTCTTTTCCTTCATGAAACCGGCTCAAATAACCCTCTAGGTTTAAACTCCGACGCCGACAAAGTATCCTTTCACCCCTACTTTTCCTACAAAGACCTCCTGGGCTTTGCCGTACTCCTTATTGCTCTAACAGCCCTTGCTCTCTTTTCCCCGAATCTTTTAGGAGATCCTGATAATTTTACCCCCGCCAATCCACTAGTTACCCCTCCGCATATTAAGCCTGAGTGATATTTCCTTTTCGCCTACGCAATTCTACGCTCCATCCCAAACAAGCTTGGGGGGGTTTTGGCTTTACTGGCCTCTATTCTAGTACTAATGGTGGTGCCAATTCTCCACACATCGAAGCAACGAGGCATTACATTTCGCCCCCTCTCACAGTTCCTGTTCTGGACTTTAATTGCAGACGTTGCTATCCTAACCTGAATTGGAGGAATGCCCGTCGAACACCCCTTTATTATTATTGGTCAAGTCGCATCTTTCCTGTATTTCTTCCTCTTCCTCGTCCTCGCCCCACTAGCGGGATGGCTAGAGAACAAAGCCCTCGAATGAGCC
>9_Yocona
TGGCAAGCCTACGAAAAACCCACCCCCTACTGAAAATTGCAAACAGTGCACTTGTTGATCTTCCCGCTCCCTCGAATATCTCAGTGTGGTGAAACTTTGGCTCACTCCTGGGCCTCTGTCTAATTACCCAGATCCTTACAGGATTATTCTTGGCGATACACTACACCGCCGACATCGCAACAGCTTTTTCATCTGTGGCACACATCTGCCGGGATGTGAACTATGGCTGACTTATCCGCAACCTTCATGCCAACGGAGCATCCTTCTTCTTTATTTGTATTTATTTACATATTGGCCGAGGCCTGTACTATGGCTCCTACCTATATAAGGAGACATGAAACATCGGAGTGGTTCTTCTCCTATTGGTAATAATAACCGCCTTCGTCGGGTACGTTCTCCCCTGAGGACAGATGTCATTCTGAGGTGCAACAGTTATTACTAATCTTCTCTCTGCAGTACCTTATGTGGGCAATACCCTCGTTCAATGAATCTGAGGGGGCTTCTCCGTAGACAATGCCACCCTTACTCGATTCTTTGCTTTCCATTTTTTATTCCCCTTCGTAATCGCGGGCGCCACCCTGATCCATCTTCTTTTCCTTCATGAAACCGGCTCAAATAACCCTCTAGGTTTAAACTCCGACGCCGACAAAGTATCCTTTCACCCCTACTTTTCCTACAAAGACCTCCTGGGCTTTGCCGTACTCCTTATTGCTCTAACAGCCCTTGCTCTCTTTTCCCCGAATCTTTTAGGAGATCCTGATAATTTTACCCCCGCCAATCCACTAGTTACCCCTCCGCATATTAAGCCTGAGTGATATTTCCTTTTCGCCTACGCAATTCTACGCTCCATCCCAAACAAGCTTGGGGGGGTTTTGGCTTTACTGGCCTCTATTCTAGTACTAATGGTGGTGCCAATTCTCCACACATCGAAGCAACGAGGCATTACATTTCGCCCCCTCTCACAGTTCCTGTTCTGGACTTTAATTGCAGACGTTGCTATCCTAACCTGAATTGGAGGAATGCCCGTCGAACACCCCTTTATTATTATTGGTCAAGTCGCATCTTTCCTGTATTTCTTCCTCTTCCTCGTCCTCGCCCCACTAGCGGGATGGCTAGAGAACAAAGCCCTCGAATGAGCC
>10_Yocona
TGGCAAGCCTACGAAAAACCCACCCCCTACTGAAAATTGCAAACAGTGCACTTGTTGATCTTCCCGCTCCCTCGAATATCTCAGTGTGGTGAAACTTTGGCTCACTCCTGGGCCTCTGTCTAATTACCCAGATCCTTACAGGATTATTCTTGGCGATACACTACACCGCCGACATCGCAACAGCTTTTTCATCTGTGGCACACATCTGCCGGGATGTGAACTATGGCTGACTTATCCGCAACCTTCATGCCAACGGAGCATCCTTCTTCTTTATTTGTATTTATTTACATATTGGCCGAGGCCTGTACTATGGCTCCTACCTATATAAGGAGACATGAAACATCGGAGTGGTTCTTCTCCTATTGGTAATAATAACCGCCTTCGTCGGGTACGTTCTCCCCTGAGGACAGATGTCATTCTGAGGTGCAACAGTTATTACTAATCTTCTCTCTGCAGTACCTTATGTGGGCAATACCCTCGTTCAATGAATCTGAGGGGGCTTCTCCGTAGACAATGCCACCCTTACTCGATTCTTTGCTTTCCATTTTTTATTCCCCTTCGTAATCGCGGGCGCCACCCTGATCCATCTTCTTTTCCTTCATGAAACCGGCTCAAATAACCCTCTAGGTTTAAACTCCGACGCCGACAAAGTATCCTTTCACCCCTACTTTTCCTACAAAGACCTCCTGGGCTTTGCCGTACTCCTTATTGCTCTAACAGCCCTTGCTCTCTTTTCCCCGAATCTTTTAGGAGATCCTGATAATTTTACCCCCGCCAATCCACTAGTTACCCCTCCGCATATTAAGCCTGAGTGATATTTCCTTTTCGCCTACGCAATTCTACGCTCCATCCCAAACAAGCTTGGGGGGGTTTTGGCTTTACTGGCCTCTATTCTAGTACTAATGGTGGTGCCAATTCTCCACACATCGAAGCAACGAGGCATTACATTTCGCCCCCTCTCACAGTTCCTGTTCTGGACTTTAATTGCAGACGTTGCTATCCTAACCTGAATTGGAGGAATGCCCGTCGAACACCCCTTTATTATTATTGGTCAAGTCGCATCTTTCCTGTATTTCTTCCTCTTCCTCGTCCTCGCCCCACTAGCGGGATGGCTAGAGAACAAAGCCCTCGAATGAGCC
>14_Yocona
TGGCAAGCCTACGAAAAACCCACCCCCTACTGAAAATTGCAAACAGTGCACTTGTTGATCTTCCCGCTCCCTCGAATATCTCAGTGTGGTGAAACTTTGGCTCACTCCTGGGCCTCTGTCTAATTACCCAGATCCTTACAGGATTATTCTTGGCGATACACTACACCGCCGACATCGCAACAGCTTTTTCATCTGTGGCACACATCTGCCGGGATGTGAACTATGGCTGACTTATCCGCAACCTTCATGCCAACGGAGCATCCTTCTTCTTTATTTGTATTTATTTACATATTGGCCGAGGCCTGTACTATGGCTCCTACCTATATAAGGAGACATGAAACATCGGAGTGGTTCTTCTCCTATTGGTAATAATAACCGCCTTCGTCGGGTACGTTCTCCCCTGAGGACAGATGTCATTCTGAGGTGCAACAGTTATTACTAATCTTCTCTCTGCAGTACCTTATGTGGGCAATACCCTCGTTCAATGAATCTGAGGGGGCTTCTCCGTAGACAATGCCACCCTTACTCGATTCTTTGCTTTCCATTTTTTATTCCCCTTCGTAATCGCGGGCGCCACCCTGATCCATCTTCTTTTCCTTCATGAAACCGGCTCAAATAACCCTCTAGGTTTAAACTCCGACGCCGACAAAGTATCCTTTCACCCCTACTTTTCCTACAAAGACCTCCTGGGCTTTGCCGTACTCCTTATTGCTCTAACAGCCCTTGCTCTCTTTTCCCCGAATCTTTTAGGAGATCCTGATAATTTTACCCCCGCCAATCCACTAGTTACCCCTCCGCATATTAAGCCTGAGTGATATTTCCTTTTCGCCTACGCAATTCTACGCTCCATCCCAAACAAGCTTGGGGGGGTTTTGGCTTTACTGGCCTCTATTCTAGTACTAATGGTGGTGCCAATTCTCCACACATCGAAGCAACGAGGCATTACATTTCGCCCCCTCTCACAGTTCCTGTTCTGGACTTTAATTGCAGACGTTGCTATCCTAACCTGAATTGGAGGAATGCCCGTCGAACACCCCTTTATTATTATTGGTCAAGTCGCATCTTTCCTGTATTTCTTCCTCTTCCTCGTCCTCGCCCCACTAGCGGGATGGCTAGAGAACAAAGCCCTCGAATGAGCC
>TC2_Yocona
TGGCAAGCCTACGAAAAACCCACCCCCTACTGAAAATTGCAAACAGTGCACTTGTTGATCTTCCCGCTCCCTCGAATATCTCAGTGTGGTGAAACTTTGGCTCACTCCTGGGCCTCTGTCTAATTACCCAGATCCTTACAGGATTATTCTTGGCGATACACTACACCGCCGACATCGCAACAGCTTTTTCATCTGTGGCACACATCTGCCGGGATGTGAACTATGGCTGACTTATCCGCAACCTTCATGCCAACGGAGCATCCTTCTTCTTTATTTGTATTTATTTACATATTGGCCGAGGCCTGTACTATGGCTCCTACCTATATAAGGAGACATGAAACATCGGAGTGGTTCTTCTCCTATTGGTAATAATAACCGCCTTCGTCGGGTACGTTCTCCCCTGAGGACAGATGTCATTCTGAGGTGCAACAGTTATTACTAATCTTCTCTCTGCAGTACCTTATGTGGGCAATACCCTCGTTCAATGAATCTGAGGGGGCTTCTCCGTAGACAATGCCACCCTTACTCGATTCTTTGCTTTCCATTTTTTATTCCCCTTCGTAATCGCGGGCGCCACCCTGATCCATCTTCTTTTCCTTCATGAAACCGGCTCAAATAACCCTCTAGGTTTAAACTCCGACGCCGACAAAGTATCCTTTCACCCCTACTTTTCCTACAAAGACCTCCTGGGCTTTGCCGTACTCCTTATTGCTCTAACAGCCCTTGCTCTCTTTTCCCCGAATCTTTTAGGAGATCCTGATAATTTTACCCCCGCCAATCCACTAGTTACCCCTCCGCATATTAAGCCTGAGTGATATTTCCTTTTCGCCTACGCAATTCTACGCTCCATCCCAAACAAGCTTGGGGGGGTTTTGGCTTTACTGGCCTCTATTCTAGTACTAATGGTGGTGCCAATTCTCCACACATCGAAGCAACGAGGCATTACATTTCGCCCCCTCTCACAGTTCCTGTTCTGGACTTTAATTGCAGACGTTGCTATCCTAACCTGAATTGGAGGAATGCCCGTCGAACACCCCTTTATTATTATTGGTCAAGTCGCATCTTTCCTGTATTTCTTCCTCTTCCTCGTCCTCGCCCCACTAGCGGGATGGCTAGAGAACAAAGCCCTCGAATGAGCC
>TC1_Yocona
TGGCAAGCCTACGAAAAACCCACCCCCTACTGAAAATTGCAAACAGTGCACTTGTTGATCTTCCCGCTCCCTCGAATATCTCAGTGTGGTGAAACTTTGGCTCACTCCTGGGCCTCTGTCTAATTACCCAGATCCTTACAGGATTATTCTTGGCGATACACTACACCGCCGACATCGCAACAGCTTTTTCATCTGTGGCACACATCTGCCGGGATGTGAACTATGGCTGACTTATCCGCAACCTTCATGCCAACGGAGCATCCTTCTTCTTTATTTGTATTTATTTACATATTGGCCGAGGCCTGTACTATGGCTCCTACCTATATAAGGAGACATGAAACATCGGAGTGGTTCTTCTCCTATTGGTAATAATAACCGCCTTCGTCGGGTACGTTCTCCCCTGAGGACAGATGTCATTCTGAGGTGCAACAGTTATTACTAATCTTCTCTCTGCAGTACCTTATGTGGGCAATACCCTCGTTCAATGAATCTGAGGGGGCTTCTCCGTAGACAATGCCACCCTTACTCGATTCTTTGCTTTCCATTTTTTATTCCCCTTCGTAATCGCGGGCGCCACCCTGATCCATCTTCTTTTCCTTCATGAAACCGGCTCAAATAACCCTCTAGGTTTAAACTCCGACGCCGACAAAGTATCCTTTCACCCCTACTTTTCCTACAAAGACCTCCTGGGCTTTGCCGTACTCCTTATTGCTCTAACAGCCCTTGCTCTCTTTTCCCCGAATCTTTTAGGAGATCCTGATAATTTTACCCCCGCCAATCCACTAGTTACCCCTCCGCATATTAAGCCTGAGTGATATTTCCTTTTCGCCTACGCAATTCTACGCTCCATCCCAAACAAGCTTGGGGGGGTTTTGGCTTTACTGGCCTCTATTCTAGTACTAATGGTGGTGCCAATTCTCCACACATCGAAGCAACGAGGCATTACATTTCGCCCCCTCTCACAGTTCCTGTTCTGGACTTTAATTGCAGACGTTGCTATCCTAACCTGAATTGGAGGAATGCCCGTCGAACACCCCTTTATTATTATTGGTCAAGTCGCATCTTTCCTGTATTTCTTCCTCTTCCTCGTCCTCGCCCCACTAGCGGGATGGCTAGAGAACAAAGCCCTCGAATGAGCC
>X3_Yocona
TGGCAAGCCTACGAAAAACCCACCCCCTACTGAAAATTGCAAACAGTGCACTTGTTGATCTTCCCGCTCCCTCGAATATCTCAGTGTGGTGAAACTTTGGCTCACTCCTGGGCCTCTGTCTAATTACCCAGATCCTTACAGGATTATTCTTGGCGATACACTACACCGCCGACATCGCAACAGCTTTTTCATCTGTGGCACACATCTGCCGGGATGTGAACTATGGCTGACTTATCCGCAACCTTCATGCCAACGGAGCATCCTTCTTCTTTATTTGTATTTATTTACATATTGGCCGAGGCCTGTACTATGGCTCCTACCTATATAAGGAGACATGAAACATCGGAGTGGTTCTTCTCCTATTGGTAATAATAACCGCCTTCGTCGGGTACGTTCTCCCCTGAGGACAGATGTCATTCTGAGGTGCAACAGTTATTACTAATCTTCTCTCTGCAGTACCTTATGTGGGCAATACCCTCGTTCAATGAATCTGAGGGGGCTTCTCCGTAGACAATGCCACCCTTACTCGATTCTTTGCTTTCCATTTTTTATTCCCCTTCGTAATCGCGGGCGCCACCCTGATCCATCTTCTTTTCCTTCATGAAACCGGCTCAAATAACCCTCTAGGTTTAAACTCCGACGCCGACAAAGTATCCTTTCACCCCTACTTTTCCTACAAAGACCTCCTGGGCTTTGCCGTACTNCTTATTGCTCTAACAGCCCTTGCTCTCTTTTCCCCGAATCTTTTAGGAGATCCTGATAATTTTACCCCCGCCAATCCACTAGTTACCCCTCCGCATATTAAGCCTGAGTGATATTTCCTTTTCGCCTACGCAATTCTACGCTCCATCCCAAACAAGCTTGGGGGGGTTTTGGCTTTACTGGCCTCTATTCTAGTACTAATGGTGGTGCCAATTCTCCACACATCGAAGCAACGAGGCATTACATTTCGCCCCCTCTCACAGTTCCTGTTCTGGACTTTAATTGCAGACGTTGCTATCCTAACCTGAATTGGAGGAATGCCCGTCGAACACCCCTTTATTATTATTGGTCAAGTCGCATCTTTCCTGTATTTCTTCCTCTTCCTCGTCCTCGCCCCACTAGCGGGATGGCTAGAGAACAAAGCCCTCGAATGAGCC
>X10_Yocona
TGGCAAGCCTACGAAAAACCCACCCCCTACTGAAAATTGCAAACAGTGCACTTGTTGATCTTCCCGCTCCCTCGAATATCTCAGTGTGGTGAAACTTTGGCTCACTCCTGGGCCTCTGTCTAATTACCCAGATCCTTACAGGATTATTCTTGGCGATACACTACACCGCCGACATCGCAACAGCTTTTTCATCTGTGGCACACATCTGCCGGGATGTGAACTATGGCTGACTTATCCGCAACCTTCATGCCAACGGAGCATCCTTCTTCTTTATTTGTATTTATTTACATATTGGCCGAGGCCTGTACTATGGCTCCTACCTATATAAGGAGACATGAAACATCGGAGTGGTTCTTCTCCTATTGGTAATAATAACCGCCTTCGTCGGGTACGTTCTCCCCTGAGGACAGATGTCATTCTGAGGTGCAACAGTTATTACTAATCTTCTCTCTGCAGTACCTTATGTGGGCAATACCCTCGTTCAATGAATCTGAGGGGGCTTCTCCGTAGACAATGCCACCCTTACTCGATTCTTTGCTTTCCATTTTTTATTCCCCTTCGTAATCGCGGGCGCCACCCTGATCCATCTTCTTTTCCTTCATGAAACCGGCTCAAATAACCCTCTAGGTTTAAACTCCGACGCCGACAAAGTATCCTTTCACCCCTACTTTTCCTACAAAGACCTCCTGGGCTTTGCCGTACTCCTTATTGCTCTAACAGCCCTTGCTCTCTTTTCCCCGAATCTTTTAGGAGATCCTGATAATTTTACCCCCGCCAATCCACTAGTTACCCCTCCGCATATTAAGCCTGAGTGATATTTCCTTTTCGCCTACGCAATTCTACGCTCCATCCCAAACAAGCTTGGGGGGGTTTTGGCTTTACTGGCCTCTATTCTAGTACTAATGGTGGTGCCAATTCTCCACACATCGAAGCAACGAGGCATTACATTTCGCCCCCTCTCACAGTTCCTGTTCTGGACTTTAATTGCAGACGTTGCTATCCTAACCTGAATTGGAGGAATGCCCGTCGAACACCCCTTTATTATTATTGGTCAAGTCGCATCTTTCCTGTATTTCTTCCTCTTCCTCGTCCTCGCCCCACTAGCGGGATGGCTAGAGAACAAAGCCCTCGAATGAGCC
>X12_Yocona
TGGCAAGCCTACGAAAAACCCACCCCCTACTGAAAATTGCAAACAGTGCACTTGTTGATCTTCCCGCTCCCTCGAATATCTCAGTGTGGTGAAACTTTGGCTCACTCCTGGGCCTCTGTCTAATTACCCAGATCCTTACAGGATTATTCTTGGCGATACACTACACCGCCGACATCGCAACAGCTTTTTCATCTGTGGCACACATCTGCCGGGATGTGAACTATGGCTGACTTATCCGCAACCTTCATGCCAACGGAGCATCCTTCTTCTTTATTTGTATTTATTTACATATTGGCCGAGGCCTGTACTATGGCTCCTACCTATATAAGGAGACATGAAACATCGGAGTGGTTCTTCTCCTATTGGTAATAATAACCGCCTTCGTCGGGTACGTTCTCCCCTGAGGACAGATGTCATTCTGAGGTGCAACAGTTATTACTAATCTTCTCTCTGCAGTACCTTATGTGGGCAATACCCTCGTTCAATGAATCTGAGGGGGCTTCTCCGTAGACAATGCCACCCTTACTCGATTCTTTGCTTTCCATTTTTTATTCCCCTTCGTAATCGCGGGCGCCACCCTGATCCATCTTCTTTTCCTTCATGAAACCGGCTCAAATAACCCTCTAGGTTTAAACTCCGACGCCGACAAAGTATCCTTTCACCCCTACTTTTCCTACAAAGACCTCCTGGGCTTTGCCGTACTCCTTATTGCTCTAACAGCCCTTGCTCTCTTTTCCCCGAATCTTTTAGGAGATCCTGATAATTTTACCCCCGCCAATCCACTAGTTACCCCTCCGCATATTAAGCCTGAGTGATATTTCCTTTTCGCCTACGCAATTCTACGCTCCATCCCAAACAAGCTTGGGGGGGTTTTGGCTTTACTGGCCTCTATTCTAGTACTAATGGTGGTGCCAATTCTCCACACATCGAAGCAACGAGGCATTACATTTCGCCCCCTCTCACAGTTCCTGTTCTGGACTTTAATTGCAGACGTTGCTATCCTAACCTGAATTGGAGGAATGCCCGTCGAACACCCCTTTATTATTATTGGTCAAGTCGCATCTTTCCTGTATTTCTTCCTCTTCCTCGTCCTCGCCCCACTAGCGGGATGGCTAGAGAACAAAGCCCTCGAATGAGCC
>LM1_Yocona
TGGCAAGCCTACGAAAAACCCACCCCCTACTGAAAATTGCAAACAGTGCACTTGTTGATCTTCCCGCTCCCTCGAATATCTCAGTGTGGTGAAACTTTGGCTCACTCCTGGGCCTCTGTCTAATTACCCAGATCCTTACAGGATTATTCTTGGCGATACACTACACCGCCGACATCGCAACAGCTTTTTCATCTGTGGCACACATCTGCCGGGATGTGAACTATGGCTGACTTATCCGCAACCTTCATGCCAACGGAGCATCCTTCTTCTTTATTTGTATTTATTTACATATTGGCCGAGGCCTGTACTATGGCTCCTACCTATATAAGGAGACATGAAACATCGGAGTGGTTCTTCTCCTATTGGTAATAATAACCGCCTTCGTCGGGTACGTTCTCCCCTGAGGACAGATGTCATTCTGAGGTGCAACAGTTATTACTAATCTTCTCTCTGCAGTACCTTATGTGGGCAATACCCTCGTTCAATGAATCTGAGGGGGCTTCTCCGTAGACNATGCCACCCTTACTCGATTCTTTGCTTTCCATTTTTTATTCCCCTTCGTAATCGCGGGCGCCACCCTGATCCATCTTCTTTTCCTTCATGAAACCGGCTCAAATAACCCTCTAGGTTTAAACTCCGACGCCGACAAAGTATCCTTTCACCCCTACTTTTCCTACAAAGACCTCCTGGGCTTTGCCGTACTCCTTATTGCTCTAACAGCCCTTGCTCTCTTTTCCCCGAATCTTTTAGGAGATCCTGATAATTTTACCCCCGCCAATCCACTAGTTACCCCTCCGCATATTAAGCCTGAGTGATATTTCCTTTTCGCCTACGCAATTCTACGCTCCATCCCAAACAAGCTTGGGGGGGTTTTGGCTTTACTGGCCTCTATTCTAGTACTAATGGTGGTGCCAATTCTCCACACATCGAAGCAACGAGGCATTACATTTCGCCCCCTCTCACAGTTCCTGTTCTGGACTTTAATTGCAGACGTTGCTATCCTAACCTGAATTGGAGGAATGCCCGTCGAACACCCCTTTATTATTATTGGTCAAGTCGCATCTTTCCTGTATTTCTTCCTCTTCCTCGTCCTCGCCCCACTAGCGGGATGGCTAGAGAACAAAGCCCTCGAATGAGCC
>LM3_Yocona
TGGCAAGCCTACGAAAAACCCACCCCCTACTGAAAATTGCAAACAGTGCACTTGTTGATCTTCCCGCTCCCTCGAATATCTCAGTGTGGTGAAACTTTGGCTCACTCCTGGGCCTCTGTCTAATTACCCAGATCCTTACAGGATTATTCTTGGCGATACACTACACCGCCGACATCGCAACAGCTTTTTCATCTGTGGCACACATCTGCCGGGATGTGAACTATGGCTGACTTATCCGCAACCTTCATGCCAACGGAGCATCCTTCTTCTTTATTTGTATTTATTTACATATTGGCCGAGGCCTGTACTATGGCTCCTACCTATATAAGGAGACATGAAACATCGGAGTGGTTCTTCTCCTATTGGTAATAATAACCGCCTTCGTCGGGTACGTTCTCCCCTGAGGACAGATGTCATTCTGAGGTGCAACAGTTATTACTAATCTTCTCTCTGCAGTACCTTATGTGGGCAATACCCTCGTTCAATGAATCTGAGGGGGCTTCTCCGTAGACAATGCCACCCTTACTCGATTCTTTGCTTTCCATTTTTTATTCCCCTTCGTAATCGCGGGCGCCACCCTGATCCATCTTCTTTTCCTTCATGAAACCGGCTCAAATAACCCTCTAGGTTTAAACTCCGACGCCGACAAAGTATCCTTTCACCCCTACTTTTCCTACAAAGACCTCCTGGGCTTTGCCGTACTCCTTATTGCTCTAACAGCCCTTGCTCTCTTTTCCCCGAATCTTTTAGGAGATCCTGATAATTTTACCCCCGCCAATCCACTAGTTACCCCTCCGCATATTAAGCCTGAGTGATATTTCCTTTTCGCCTACGCAATTCTACGCTCCATCCCAAACAAGCTTGGGGGGGTTTTGGCTTTACTGGCCTCTATTCTAGTACTAATGGTGGTGCCAATTCTCCACACATCGAAGCAACGAGGCATTACATTTCGCCCCCTCTCACAGTTCCTGTTCTGGACTTTAATTGCAGACGTTGCTATCCTAACCTGAATTGGAGGAATGCCCGTCGAACACCCCTTTATTATTATTGGTCAAGTCGCATCTTTCCTGTATTTCTTCCTCTTCCTCGTCCTCGCCCCACTAGCGGGATGGCTAGAGAACAAAGCCCTCGAATGAGCC
>M7_Yocona
TGGCAAGCCTACGAAAAACCCACCCCCTACTGAAAATTGCAAACAGTGCACTTGTTGATCTTCCCGCTCCCTCGAATATCTCAGTGTGGTGAAACTTTGGCTCACTCCTGGGCCTCTGTCTAATTACCCAGATCCTTACAGGATTATTCTTGGCGATACACTACACCGCCGACATCGCAACAGCTTTTTCATCTGTGGCACACATCTGCCGGGATGTGAACTATGGCTGACTTATCCGCAACCTTCATGCCAACGGAGCATCCTTCTTCTTTATTTGTATTTATTTACATATTGGCCGAGGCCTGTACTATGGCTCCTACCTATATAAGGAGACATGAAACATCGGAGTGGTTCTTCTCCTATTGGTAATAATAACCGCCTTCGTCGGGTACGTTCTCCCCTGAGGACAGATGTCATTCTGAGGTGCAACAGTTATTACTAATCTTCTCTCTGCAGTACCTTATGTGGGCAATACCCTCGTTCAATGAATCTGAGGGGGCTTCTCCGTAGACAATGCCACCCTTACTCGATTCTTTGCTTTCCATTTTTTATTCCCCTTCGTAATCGCGGGCGCCACCCTGATCCATCTTCTTTTCCTTCATGAAACCGGCTCAAATAACCCTCTAGGTTTAAACTCCGACGCCGACAAAGTATCCTTTCACCCCTACTTTTCCTACAAAGACCTCCTGGGCTTTGCCGTACTCCTTATTGCTCTAACAGCCCTTGCTCTCTTTTCCCCGAATCTTTTAGGAGATCCTGATAATTTTACCCCCGCCAATCCACTAGTTACCCCTCCGCATATTAAGCCTGAGTGATATTTCCTTTTCGCCTACGCAATTCTACGCTCCATCCCAAACAAGCTTGGGGGGGTTTTGGCTTTACTGGCCTCTATTCTAGTACTAATGGTGGTGCCAATTCTCCACACATCGAAGCAACGAGGCATTACATTTCGCCCCCTCTCACAGTTCCTGTTCTGGACTTTAATTGCAGACGTTGCTATCCTAACCTGAATTGGAGGAATGCCCGTCGAACACCCCTTTATTATTATTGGTCAAGTCGCATCTTTCCTGTATTTCTTCCTCTTCCTCGTCCTCGCCCCACTAGCGGGATGGCTAGAGAACAAAGCCCTCGAATGAGCC
>M5_Yocona
TGGCAAGCCTACGAAAAACCCACCCCCTACTGAAAATTGCAAACAGTGCACTTGTTGATCTTCCCGCTCCCTCGAATATCTCAGTGTGGTGAAACTTTGGCTCACTCCTGGGCCTCTGTCTAATTACCCAGATCCTTACAGGATTATTCTTGGCGATACACTACACCGCCGACATCGCAACAGCTTTTTCATCTGTGGCACACATCTGCCGGGATGTGAACTATGGCTGACTTATCCGCAACCTTCATGCCAACGGAGCATCCTTCTTCTTTATTTGTATTTATTTACATATTGGCCGAGGCCTGTACTATGGCTCCTACCTATATAAGGAGACATGAAACATCGGAGTGGTTCTTCTCCTATTGGTAATAATAACCGCCTTCGTCGGGTACGTTCTCCCCTGAGGACAGATGTCATTCTGAGGTGCAACAGTTATTACTAATCTTCTCTCTGCAGTACCTTATGTGGGCAATACCCTCGTTCAATGAATCTGAGGGGGCTTCTCCGTAGACAATGCCACCCTTACTCGATTCTTTGCTTTCCATTTTTTATTCCCCTTCGTAATCGCGGGCGCCACCCTGATCCATCTTCTTTTCCTTCATGAAACCGGCTCAAATAACCCTCTAGGTTTAAACTCCGACGCCGACAAAGTATCCTTTCACCCCTACTTTTCCTACAAAGACCTCCTGGGCTTTGCCGTACTCCTTATTGCTCTAACAGCCCTTGCTCTCTTTTCCCCGAATCTTTTAGGAGATCCTGATAATTTTACCCCCGCCAATCCACTAGTTACCCCTCCGCATATTAAGCCTGAGTGATATTTCCTTTTCGCCTACGCAATTCTACGCTCCATCCCAAACAAGCTTGGGGGGGTTTTGGCTTTACTGGCCTCTATTCTAGTACTAATGGTGGTGCCAATTCTCCACACATCGAAGCAACGAGGCATTACATTTCGCCCCCTCTCACAGTTCCTGTTCTGGACTTTAATTGCAGACGTTGCTATCCTAACCTGAATTGGAGGAATGCCCGTCGAACACCCCTTTATTATTATTGGTCAAGTCGCATCTTTCCTGTATTTCTTCCTCTTCCTCGTCCTCGCCCCACTAGCGGGATGGCTAGAGAACAAAGCCCTCGAATGAGCC
>LUT1_Otouc
TGGCAAGCCTACGAAAAACCCACCCCCTACTGAAAATTGCAAACAGTGCACTTGTTGATCTTCCCGCTCCCTCGAATATCTCAGTGTGGTGAAACTTTGGCTCACTCCTGGGCCTCTGTCTAATTACCCAGATCCTTACAGGATTATTCTTGGCGATACACTACACCGCCGACATCGCAACAGCTTTTTCATCTGTGGCACACATCTGCCGGGATGTGAACTATGGCTGACTTATCCGCAACCTTCATGCCAACGGAGCATCCTTCTTCTTTATTTGTATTTATTTACATATTGGCCGAGGCCTGTACTATGGCTCCTACCTATATAAGGAGACATGAAACATCGGAGTGGTTCTTCTCCTATTGGTAATAATAACCGCCTTCGTCGGGTACGTTCTCCCCTGAGGACAGATGTCATTCTGAGGTGCAACAGTTATTACTAATCTTCTCTCTGCANTACCTTATGTGGGCAATACCCTCGTTCAATGAATCTGAGGGGGCTTCTCCGTAGACAATGCCACCCTTACTCNATTCTTTGCTTTCCATTTTTTATTCCCCTTCGTAATCGCGGGCGCCACCCTGATCCATCTTCTTTTCCTTCATGAAACCGGCTCAAATAACCCTCTAGGTTTAAACTCCGACGCNGACAAAGTATCCTTTCACCCCTACTTTTCCTACAAAGACCTCCTGGGCTTTGCCGTACTCCTTATTGCTCTAACAGCCCTTGCTCTCTTTTCCCCGAATCTTTTAGGAGATCCTGATAATTTTACCCCCGCCAATNCACTAGTNACCCCTCCGCANANNAAGCCNGAGTGATATTTCCTTTTCGCCTACGCAATTCTACGCTCCATCCCAAACAAGCTTGGGGGGGTTTTGGCTTTACTGGCCTCTATTCTAGTACTAATGGTGGTGCCAATTCTCCACACATCGAAGCAACGAGGCATTACATTTCGCCCCCTCTCACAGTTCCTGTTCTGGACTTTAATTGCAGACGTTGCTATCCTAACCTGAATTGGAGGAATGCCCGTCGAACACCCCTTTATTATTATTGGTCAAGTCGCATCTTTCCTGTATTTCTTCCTCTTCCTCGTCCTCGCCCCACTAGCGGGATGGCTAGAGAACAAAGCCCTCGAATGAGCC
>U44_Otouc
TGGCAAGCCTACGAAAAACCCACCCCCTACTGAAAATTGCAAACAGTGCACTTGTTGATCTTCCCGCTCCCTCGAATATCTCAGTGTGGTGAAACTTTGGCTCACTCCTGGGCCTCTGTCTAATTACCCAGATCCTTACAGGATTATTCTTGGCGATACACTACACCGCCGACATCGCAACAGCTTTTTCATCTGTGGCACACATCTGCCGGGATGTGAACTATGGCTGACTTATCCGCAACCTTCATGCCAACGGAGCATCCTTCTTCTTTATTTGTATTTATTTACATATTGGCCGAGGCCTGTACTATGGCTCCTACCTATATAAGGAGACATGAAACATCGGAGTGGTTCTTCTCCTATTGGTAATAATAACCGCCTTCGTCGGGTACGTTCTCCCCTGAGGACAGATGTCATTCTGAGGTGCAACAGTTATTACTAATCTTCTCTCTGCAGTACCTTATGTGGGCAATACCCTCGTTCAATGAATCTGAGGGGGCTTCTCCGTAGACAATGCCACCCTTACTCGATTCTTTGCTTTCCATTTTTTATTCCCCTTCGTAATCGCGGGCGCCACCCTGATCCATCTTCTTTTCCTTCATGAAACCGGCTCAAATAACCCTCTAGGTTTAAACTCCGACGCCGACAAAGTATCCTTTCACCCCTACTTTTCCTACAAAGACCTCCTGGGCTTTGCCGTACTCCTTATTGCTCTAAAAGCCCTTGCTCTCTTTTCCCCGAATCTTTTAGGAGATCCTGATAATTTTACCCCCGCCAATCCACTAGTTACCCCTCCGCATATTAAGCCTGAGTGATATTTCCTTTTCGCCTACGCAATTCTACGCTCCATCCCAAACAAGCTTGGGGGGGTTTTGGCTTTACTGGCCTCTATTCTAGTACTAATGGTGGTGCCAATTCTCCACACATCGAAGCAACGAGGCATTACATTTCGCCCCCTCTCACAGTTCCTGTTCTGGACTTTAATTGCAGACGTTGCTATCCTAACCTGAATTGGAGGAATGCCCGTCGAACACCCCTTTATTATTATTGGTCAAGTCGCATCTTTCCTGTATTTCTTCCTCTTCCTCGTCCTCGCCCCACTAGCGGGATGGCTAGAGAACAAAGCCCTCGAATGAGCC
>U42_Otouc
TGGCAAGCCTACGAAAAACCCACCCCCTACTGAAAATTGCAAACAGTGCACTTGTTGATCTTCCCGCTCCCTCGAATATCTCAGTGTGGTGAAACTTTGGCTCACTCCTGGGCCTCTGTCTAATTACCCAGATCCTTACAGGATTATTCTTGGCGATACACTACACCGCCGACATCGCAACAGCTTTTTCATCTGTGGCACACATCTGCCGGGATGTGAACTATGGCTGACTTATCCGCAACCTTCATGCCAACGGAGCATCCTTCTTCTTTATTTGTATTTATTTACATATTGGCCGAGGCCTGTACTATGGCTCCTACCTATATAAGGAGACATGAAACATCGGAGTGGTTCTTCTCCTATTGGTAATAATAACCGCCTTCGTCGGGTACGTTCTCCCCTGAGGACAGATGTCATTCTGAGGTGCAACAGTTATTACTAATCTTCTCTCTGCAGTACCTTATGTGGGCAATACCCTCGTTCAATGAATCTGAGGGGGCTTCTCCGTAGACAATGCCACCCTTACTCGATTCTTTGCTTTCCATTTTTTATTCCCCTTCGTAATCGCGGGCGCCACCCTGATCCATCTTCTTTTCCTTCATGAAACCGGCTCAAATAACCCTCTAGGTTTAAACTCCGACGCCGACAAAGTATCCTTTCACCCCTACTTTTCCTACAAAGACCTCCTGGGCTTTGCCGTACTCCTTATTGCTCTAACAGCCCTTGCTCTCTTTTCCCCGAATCTTTTAGGAGATCCTGATAATTTTACCCCCGCCAATCCACTAGTTACCCCTCCGCATATTAAGCCTGAGTGATATTTCCTTTTCGCCTACGCAATTCTACGCTCCATCCCAAACAAGCTTGGGGGGGTTTTGGCTTTACTGGCCTCTATTCTAGTACTAATGGTGGTGCCAATTCTCCACACATCGAAGCAACGAGGCATTACATTTCGCCCCCTCTCACAGTTCCTGTTCTGGACTTTAATTGCAGACGTTGCTATCCTAACCTGAATTGGAGGAATGCCCGTCGAACACCCCTTTATTATTATTGGTCAAGTCGCATCTTTCCTGTATTTCTTCCTCTTCCTCGTCCTCGCCCCACTAGCGGGATGGCTAGAGAACAAAGCCCTCGAATGAGCC
>U41_Otouc
TGGCAAGCCTACGAAAAACCCACCCCCTACTGAAAATTGCAAACAGTGCACTTGTTGATCTTCCCGCTCCCTCGAATATCTCAGTGTGGTGAAACTTTGGCTCACTCCTGGGCCTCTGTCTAATTACCCAGATCCTTACAGGATTATTCTTGGCGATACACTACACCGCCGACATCGCAACAGCTTTTTCATCTGTGGCACACATCTGCCGGGATGTGAACTATGGCTGACTTATCCGCAACCTTCATGCCAACGGAGCATCCTTCTTCTTTATTTGTATTTATTTACATATTGGCCGAGGCCTGTACTATGGCTCCTACCTATATAAGGAGACATGAAACATCGGAGTGGTTCTTCTCCTATTGGTAATAATAACCGCCTTCGTCGGGTACGTTCTCCCCTGAGGACAGATGTCATTCTGAGGTGCAACAGTTATTACTAATCTTCTCTCTGCAGTACCTTATGTGGGCAATACCCTCGTTCAATGAATCTGAGGGGGCTTCTCCGTAGACAATGCCACCCTTACTCGATTCTTTGCTTTCCATTTTTTATTCCCCTTCGTAATCGCGGGCGCCACCCTGATCCATCTTCTTTTCCTTCATGAAACCGGCTCAAATAACCCTCTAGGTTTAAACTCCGACGCCGACAAAGTATCCTTTCACCCCTACTTTTCCTACAAAGACCTCCTGGGCTTTGCCGTACTCCTTATTGCTCTAACAGCCCTTGCTCTCTTTTCCCCGAATCTTTTAGGAGATCCTGATAATTTTACCCCCGCCAATCCACTAGTTACCCCTCCGCATATTAAGCCTGAGTGATATTTCCTTTTCGCCTACGCAATTCTACGCTCCATCCCAAACAAGCTTGGGGGGGTTTTGGCTTTACTGGCCTCTATTCTAGTACTAATGGTGGTGCCAATTCTCCACACATCGAAGCAACGAGGCATTACATTTCGCCCCCTCTCACAGTTCCTGTTCTGGACTTTAATTGCAGACGTTGCTATCCTAACCTGAATTGGAGGAATGCCCGTCGAACACCCCTTTATTATTATTGGTCAAGTCGCATCTTTCCTGTATTTCTTCCTCTTCCTCGTCCTCGCCCCACTAGCGGGATGGCTAGAGAACAAAGCCCTCGAATGAGCC
>GB1_Otouc
TGGCAAGCCTACGAAAAACCCACCCCCTACTGAAAATTGCAAACAGTGCACTTGTTGATCTTCCCGCTCCCTCGAATATCTCAGTGTGGTGAAACTTTGGCTCACTCCTGGGCCTCTGTCTAATTACCCAGATCCTTACAGGATTATTCTTGGCGATACACTACACCGCCGACATCGCAACAGCTTTTTCATCTGTGGCACACATCTGCCGGGATGTGAACTATGGCTGACTTATCCGCAACCTTCATGCCAACGGAGCATCCTTCTTCTTTATTTGTATTTATTTACATATTGGCCGAGGCCTGTACTATGGCTCCTACCTATATAAGGAGACATGAAACATCGGAGTGGTTCTTCTCCTATTGGTAATAATAACCGCCTTCGTCGGGTACGTTCTCCCCTGAGGACAGATGTCATTCTGAGGTGCAACAGTTATTACTAATCTTCTCTCTGCAGTACCTTATGTGGGCAATACCCTCGTTCAATGAATCTGAGGGGGCTTCTCCGTAGACAATGCCACCCTTACTCGATTCTTTGCTTTCCATTTTTTATTCCCCTTCGTAATCGCGGGCGCCACCCTGATCCATCTTCTTTTCCTTCATGAAACCGGCTCAAATAACCCTCTAGGTTTAAACTCCGACGCCGACAAAGTATCCTTTCACCCCTACTTTTCCTACAAAGACCTCCTGGGCTTTGCCGTACTCCTTATTGCTCTAACAGCCCTTGCTCTCTTTTCCCCGAATCTTTTAGGAGATCCTGATAATTTTACCCCCGCCAATCCACTAGTTACCCCTCCGCATATTAAGCCTGAGTGATATTTCCTTTTCGCCTACGCAATTCTACGCTCCATCCCAAACAAGCTTGGGGGGGTTTTGGCTTTACTGGCCTCTATTCTAGTACTAATGGTGGTGCCAATTCTCCACACATCGAAGCAACGAGGCATTACATTTCGCCCCCTCTCACAGTTCCTGTTCTGGACTTTAATTGCAGACGTTGCTATCCTAACCTGAATTGGAGGAATGCCCGTCGAACACCCCTTTATTATTATTGGTCAAGTCGCATCTTTCCTGTATTTCTTCCTCTTCCTCGTCCTCGCCCCACTAGCGGGATGGCTAGAGAACAAAGCCCTCGAATGAGCC
>GB2_Otouc
TGGCAAGCCTACGAAAAACCCACCCCCTACTGAAAATTGCAAACAGTGCACTTGTTGATCTTCCCGCTCCCTCGAATATCTCAGTGTGGTGAAACTTTGGCTCACTCCTGGGCCTCTGTCTAATTACCCAGATCCTTACAGGATTATTCTTGGCGATACACTACACCGCCGACATCGCAACAGCTTTTTCATCTGTGGCACACATCTGCCGGGATGTGAACTATGGCTGACTTATCCGCAACCTTCATGCCAACGGAGCATCCTTCTTCTTTATTTGTATTTATTTACATATTGGCCGAGGCCTGTACTATGGCTCCTACCTATATAAGGAGACATGAAACATCGGAGTGGTTCTTCTCCTATTGGTAATAATAACCGCCTTCGTCGGGTACGTTCTCCCCTGAGGACAGATGTCATTCTGAGGTGCAACAGTTATTACTAATCTTCTCTCTGCAGTACCTTATGTGGGCAATACCCTCGTTCAATGAATCTGAGGGGGCTTCTCCGTAGACAATGCCACCCTTACTCGATTCTTTGCTTTCCATTTTTTATTCCCCTTCGTAATCGCGGGCGCCACCCTGATCCATCTTCTTTTCCTTCATGAAACCGGCTCAAATAACCCTCTAGGTTTAAACTCCGACGCCGACAAAGTATCCTTTCACCCCTACTTTTCCTACAAAGACCTCCTGGGCTTTGCCGTACTCCTTATTGCTCTAACAGCCCTTGCTCTCTTTTCCCCGAATCTTTTAGGAGATCCTGATAATTTTACCCCCGCCAATCCACTAGTTACCCCTCCGCATATTAAGCCTGAGTGATATTTCCTTTTCGCCTACGCAATTCTACGCTCCATCCCAAACAAGCTTGGGGGGGTTTTGGCTTTACTGGCCTCTATTCTAGTACTAATGGTGGTGCCAATTCTCCACACATCGAAGCAACGAGGCATTACATTTCGCCCCCTCTCACAGTTCCTGTTCTGGACTTTAATTGCAGACGTTGCTATCCTAACCTGAATTGGAGGAATGCCCGTCGAACACCCCTTTATTATTATTGGTCAAGTCGCATCTTTCCTGTATTTCTTCCTCTTCCTCGTCCTCGCCCCACTAGCGGGATGGCTAGAGAACAAAGCCCTCGAATGAGCC
>GB4_Outoc
TGGCAAGCCTACGAAAAACCCACCCCCTACTGAAAATTGCAAACAGTGCACTTGTTGATCTTCCCGCTCCCTCGAATATCTCAGTGTGGTGAAACTTTGGCTCACTCCTGGGCCTCTGTCTAATTACCCAGATCCTTACAGGATTATTCTTGGCGATACACTACACCGCCGACATCGCAACAGCTTTTTCATCTGTGGCACACATCTGCCGGGATGTGAACTATGGCTGACTTATCCGCAACCTTCATGCCAACGGAGCATCCTTCTTCTTTATTTGTATTTATTTACATATTGGCCGAGGCCTGTACTATGGCTCCTACCTATATAAGGAGACATGAAACATCGGAGTGGTTCTTCTCCTATTGGTAATAATAACCGCCTTCGTCGGGTACGTTCTCCCCTGAGGACAGATGTCATTCTGAGGTGCAACAGTTATTACTAATCTTCTCTCTGCAGTACCTTATGTGGGCAATACCCTCGTTCAATGAATCTGAGGGGGCTTCTCCGTAGACAATGCCACCCTTACTCGATTCTTTGCTTTCCATTTTTTATTCCCCTTCGTAATCGCGGGCGCCACCCTGATCCATCTTCTTTTCCTTCATGAAACCGGCTCAAATAACCCTCTAGGTTTAAACTCCGACGCCGACAAAGTATCCTTTCACCCCTACTTTTCCTACAAAGACCTCCTGGGCTTTGCCGTACTCCTTATTGCTCTAACAGCCCTTGCTCTCTTTTCCCCGAATCTTTTAGGAGATCCTGATAATTTTACCCCCGCCAATCCACTAGTTACCCCTCCGCATATTAAGCCTGAGTGATATTTCCTTTTCGCCTACGCAATTCTACGCTCCATCCCAAACAAGCTTGGGGGGGTTTTGGCTTTACTGGCCTCTATTCTAGTACTAATGGTGGTGCCAATTCTCCACACATCGAAGCAACGAGGCATTACATTTCGCCCCCTCTCACAGTTCCTGTTCTGGACTTTAATTGCAGACGTTGCTATCCTAACCTGAATGGGAGGAATGCCCGTCGAACACCCCTTTATTATTATTGGTCAAGTCGCATCTTTCCTGTATTTCTTCCTCTTCCTCGTCCTCGCCCCACTAGCGGGATGGCTAGAGAACAAAGCCCTCGAATGAGCC
>M14_Otouc
TGGCAAGCCTACGAAAAACCCACCCCCTACTGAAAATTGCAAACAGTGCACTTGTTGATCTTCCCGCTCCCTCGAATATCTCAGTGTGGTGAAACTTTGGCTCACTCCTGGGCCTCTGTCTAATTACCCAGATCCTTACAGGATTATTCTTGGCGATACACTACACCGCCGACATCGCAACAGCTTTTTCATCTGTGGCACACATCTGCCGGGATGTGAACTATGGCTGACTTATCCGCAACCTTCATGCCAACGGAGCATCCTTCTTCTTTATTTGTATTTATTTACATATTGGCCGAGGCCTGTACTATGGCTCCTACCTATATAAGGAGACATGAAACATCGGAGTGGTTCTTCTCCTATTGGTAATAATAACCGCCTTCGTCGGGTACGTTCTCCCCTGAGGACAGATGTCATTCTGAGGTGCAACAGTTATTACTAATCTTCTCTCTGCAGTACCTTATGTGGGCAATACCCTCGTTCAATGAATCTGAGGGGGCTTCTCCGTAGACAATGCCACCCTTACTCGATTCTTTGCTTTCCATTTTTTATTCCCCTTCGTAATCGCGGGCGCCACCCTGATCCATCTTCTTTTCCTTCATGAAACCGGCTCAAATAACCCTCTAGGTTTAAACTCCGACGCCGACAAAGTATCCTTTCACCCCTACTTTTCCTACAAAGACCTCCTGGGCTTTGCCGTACTCCTTATTGCTCTAACAGCCCTTGCTCTCTTTTCCCCGAATCTTTTAGGAGATCCTGATAATTTTACCCCCGCCAATCCACTAGTTACCCCTCCGCATATTAAGCCTGAGTGATATTTCCTTTTCGCCTACGCAATTCTACGCTCCATCCCAAACAAGCTTGGGGGGGTTTTGGCTTTACTGGCCTCTATTCTAGTACTAATGGTGGTGCCAATTCTCCACACATCGAAGCAACGAGGCATTACATTTCGCCCCCTCTCACAGTTCCTGTTCTGGACTTTAATTGCAGACGTTGCTATCCTAACCTGAATTGGAGGAATGCCCGTCGAACACCCCTTTATTATTATTGGTCAAGTCGCATCTTTCCTGTATTTCTTCCTCTTCCTCGTCCTCGCCCCACTAGCGGGATGGCTAGAGAACAAAGCCCTCGAATGAGCC
>M17_Otouc
TGGCAAGCCTACGAAAAACCCACCCCCTACTGAAAATTGCAAACAGTGCACTTGTTGATCTTCCCGCTCCCTCGAATATCTCAGTGTGGTGAAACTTTGGCTCACTCCTGGGCCTCTGTCTAATTACCCAGATCCTTACAGGATTATTCTTGGCGATACACTACACCGCCGACATCGCAACAGCTTTTTCATCTGTGGCACACATCTGCCGGGATGTGAACTATGGCTGACTTATCCGCAACCTTCATGCCAACGGAGCATCCTTCTTCTTTATTTGTATTTATTTACATATTGGCCGAGGCCTGTACTATGGCTCCTACCTATATAAGGAGACATGAAACATCGGAGTGGTTCTTCTCCTATTGGTAATAATAACCGCCTTCGTCGGGTACGTTCTCCCCTGAGGACAGATGTCATTCTGAGGTGCAACAGTTATTACTAATCTTCTCTCTGCAGTACCTTATGTGGGCAATACCCTCGTTCAATGAATCTGAGGGGGCTTCTCCGTAGACAATGCCACCCTTACTCGATTCTTTGCTTTCCATTTTTTATTCCCCTTCGTAATCGCGGGCGCCACCCTGATCCATCTTCTTTTCCTTCATGAAACCGGCTCAAATAACCCTCTAGGTTTAAACTCCGACGCCGACAAAGTATCCTTTCACCCCTACTTTTCCTACAAAGACCTCCTGGGCTTTGCCGTACTCCTTATTGCTCTAACAGCCCTTGCTCTCTTTTCCCCGAATCTTTTAGGAGATCCTGATAATTTTACCCCCGCCAATCCACTAGTTACCCCTCCGCATATTAAGCCTGAGTGATATTTCCTTTTCGCCTACGCAATTCTACGCTCCATCCCAAACAAGCTTGGGGGGGTTTTGGCTTTACTGGCCTCTATTCTAGTACTAATGGTGGTGCCAATTCTCCACACATCGAAGCAACGAGGCATTACATTTCGCCCCCTCTCACAGTTCCTGTTCTGGACTTTAATTGCAGACGTTGCTATCCTAACCTGAATTGGAGGAATGCCCGTCGAACACCCCTTTATTATTATTGGTCAAGTCGCATCTTTCCTGTATTTCTTCCTCTTCCTCGTCCTCGCCCCACTAGCGGGATGGCTAGAGAACAAAGCCCTCGAATGAGCC
>M20_Otouc
TGGCAAGCCTACGAAAAACCCACCCCCTACTGAAAATTGCAAACAGTGCACTTGTTGATCTTCCCGCTCCCTCGAATATCTCAGTGTGGTGAAACTTTGGCTCACTCCTGGGCCTCTGTCTAATTACCCAGATCCTTACAGGATTATTCTTGGCGATACACTACACCGCCGACATCGCAACAGCTTTTTCATCTGTGGCACACATCTGCCGGGATGTGAACTATGGCTGACTTATCCGCAACCTTCATGCCAACGGAGCATCCTTCTTCTTTATTTGTATTTATTTACATATTGGCCGAGGCCTGTACTATGGCTCCTACCTATATAAGGAGACATGAAACATCGGAGTGGTTCTTCTCCTATTGGTAATAATAACCGCCTTCGTCGGGTACGTTCTCCCCTGAGGACAGATGTCATTCTGAGGTGCAACAGTTATTACTAATCTTCTCTCTGCAGTACCTTATGTGGGCAATACCCTCGTTCAATGAATCTGAGGGGGCTTCTCCGTAGACAATGCCACCCTTACTCGATTCTTTGCTTTCCATTTTTTATTCCCCTTCGTAATCGCGGGCGCCACCCTGATCCATCTTCTTTTCCTTCATGAAACCGGCTCAAATAACCCTCTAGGTTTAAACTCCGACGCCGACAAAGTATCCTTTCACCCCTACTTTTCCTACAAAGACCTCCTGGGCTTTGCCGTACTCCTTATTGCTCTAACAGCCCTTGCTCTCTTTTCCCCGAATCTTTTAGGAGATCCTGATAATTTTACCCCCGCCAATCCACTAGTTACCCCTCCGCATATTAAGCCTGAGTGATATTTCCTTTTCGCCTACGCAATTCTACGCTCCATCCCAAACAAGCTTGGGGGGGTTTTGGCTTTACTGGCCTCTATTCTAGTACTAATGGTGGTGCCAATTCTCCACACATCGAAGCAACGAGGCATTACATTTCGCCCCCTCTCACAGTTCCTGTTCTGGACTTTAATTGCAGACGTTGCTATCCTAACCTGAATTGGAGGAATGCCCGTCGAACACCCCTTTATTATTATTGGTCAAGTCGCATCTTTCCTGTATTTCTTCCTCTTCCTCGTCCTCGCCCCACTAGCGGGATGGCTAGAGAACAAAGCCCTCGAATGAGCC
>M27_Otouc
TGGCAAGCCTACGAAAAACCCACCCCCTACTGAAAATTGCAAACAGTGCACTTGTTGATCTTCCCGCTCCCTCGAATATCTCAGTGTGGTGAAACTTTGGCTCACTCCTGGGCCTCTGTCTAATTACCCAGATCCTTACAGGATTATTCTTGGCGATACACTACACCGCCGACATCGCAACAGCTTTTTCATCTGTGGCACACATCTGCCGGGATGTGAACTATGGCTGACTTATCCGCAACCTTCATGCCAACGGAGCATCCTTCTTCTTTATTTGTATTTATTTACATATTGGCCGAGGCCTGTACTATGGCTCCTACCTATATAAGGAGACATGAAACATCGGAGTGGTTCTTCTCCTATTGGTAATAATAACCGCCTTCGTCGGGTACGTTCTCCCCTGAGGACAGATGTCATTCTGAGGTGCAACAGTTATTACTAATCTTCTCTCTGCAGTACCTTATGTGGGCAATACCCTCGTTCAATGAATCTGAGGGGGCTTCTCCGTAGACAATGCCACCCTTACTCGATTCTTTGCTTTCCATTTTTTATTCCCCTTCGTAATCGCGGGCGCCACCCTGATCCATCTTCTTTTCCTTCATGAAACCGGCTCAAATAACCCTCTAGGTTTAAACTCCGACGCCGACAAAGTATCCTTTCACCCCTACTTTTCCTACAAAGACCTCCTGGGCTTTGCCGTACTCCTTATTGCTCTAACAGCCCTTGCTCTCTTTTCCCCGAATCTTTTAGGAGATCCTGATAATTTTACCCCCGCCAATCCACTAGTTACCCCTCCGCATATTAAGCCTGAGTGATATTTCCTTTTCGCCTACGCAATTCTACGCTCCATCCCAAACAAGCTTGGGGGGGTTTTGGCTTTACTGGCCTCTATTCTAGTACTAATGGTGGTGCCAATTCTCCACACATCGAAGCAACGAGGCATTACATTTCGCCCCCTCTCACAGTTCCTGTTCTGGACTTTAATTGCAGACGTTGCTATCCTAACCTGAATTGGAGGAATGCCCGTCGAACACCCCTTTATTATTATTGGTCAAGTCGCATCTTTCCTGTATTTCTTCCTCTTCCTCGTCCTCGCCCCACTAGCGGGATGGCTAGAGAACAAAGCCCTCGAATGAGCC
>M29_Otouc
TGGCAAGCCTACGAAAAACCCACCCCCTACTGAAAATTGCAAACAGTGCACTTGTTGATCTTCCCGCTCCCTCGAATATCTCAGTGTGGTGAAACTTTGGCTCACTCCTGGGCCTCTGTCTAATTACCCAGATCCTTACAGGATTATTCTTGGCGATACACTACACCGCCGACATCGCAACAGCTTTTTCATCTGTGGCACACATCTGCCGGGATGTGAACTATGGCTGACTTATCCGCAACCTTCATGCCAACGGAGCATCCTTCTTCTTTATTTGTATTTATTTACATATTGGCCGAGGCCTGTACTATGGCTCCTACCTATATAAGGAGACATGAAACATCGGAGTGGTTCTTCTCCTATTGGTAATAATAACCGCCTTCGTCGGGTACGTTCTCCCCTGAGGACAGATGTCATTCTGAGGTGCAACAGTTATTACTAATCTTCTCTCTGCAGTACCTTATGTGGGCAATACCCTCGTTCAATGAATCTGAGGGGGCTTCTCCGTAGACAATGCCACCCTTACTCGATTCTTTGCTTTCCATTTTTTATTCCCCTTCGTAATCGCGGGCGCCACCCTGATCCATCTTCTTTTCCTTCATGAAACCGGCTCAAATAACCCTCTAGGTTTAAACTCCGACGCCGACNAAGTATCCTTTCACCCCTACTTTTCCTACAAAGACCTCCTGGGCTTTGCCGTACTCCTTATTGCTCTAACAGCCCTTGCTCTCTTTTCCCCGAATCTTTTAGGAGATCCTGATAATTTTACCCCCGCCAATCCACTAGTTACCCCTCCGCATATTAAGCCTGAGTGATATTTCCTTTTCGCCTACGCAATTCTACGCTCCATCCCAAACAAGCTTGGGGGGGTTTTGGCTTTACTGGCCTCTATTCTAGTACTAATGGTGGTGCCAATTCTCCACACATCGAAGCAACGAGGCATTACATTTCGCCCCCTCTCACAGTTCCTGTTCTGGACTTTAATTGCAGACGTTGCTATCCTAACCTGAATTGGAGGAATGCCCGTCGAACACCCCTTTATTATTATTGGTCAAGTCGCATCTTTCCTGTATTTCTTCCTCTTCCTCGTCCTCGCCCCACTAGCGGGATGGCTAGAGAACAAAGCCCTCGAATGAGCC
>M24_Otouc
TGGCAAGCCTACGAAAAACCCACCCCCTACTGAAAATTGCAAACAGTGCACTTGTTGATCTTCCCGCTCCCTCGAATATCTCAGTGTGGTGAAACTTTGGCTCACTCCTGGGCCTCTGTCTAATTACCCAGATCCTTACAGGATTATTCTTGGCGATACACTACACCGCCGACATCGCAACAGCTTTTTCATCTGTGGCACACATCTGCCGGGATGTGAACTATGGCTGACTTATCCGCAACCTTCATGCCAACGGAGCATCCTTCTTCTTTATTTGTATTTATTTACATATTGGCCGAGGCCTGTACTATGGCTCCTACCTATATAAGGAGACATGAAACATCGGAGTGGTTCTTCTCCTATTGGTAATAATAACCGCCTTCGTCGGGTACGTTCTCCCCTGAGGACAGATGTCATTCTGAGGTGCAACAGTTATTACTAATCTTCTCTCTGCAGTACCTTATGTGGGCAATACCCTCGTTCAATGAATCTGAGGGGGCTTCTCCGTAGACAATGCCACCCTTACTCGATTCTTTGCTTTCCATTTTTTATTCCCCTTCGTAATCGCGGGCGCCACCCTGATCCATCTTCTTTTCCTTCATGAAACCGGCTCAAATAACCCTCTAGGTTTAAACTCCGACGCCGACAAAGTATCCTTTCACCCCTACTTTTCCTACAAAGACCTCCTGGGCTTTGCCGTACTCCTTATTGCTCTAACAGCCCTTGCTCTCTTTTCCCCGAATCTTTTAGGAGATCCTGATAATTTTACCCCCGCCAATCCACTAGTTACCCCTCCGCATATTAAGCCTGAGTGATATTTCCTTTTCGCCTACGCAATTCTACGCTCCATCCCAAACAAGCTTGGGGGGGTTTTGGCTTTACTGGCCTCTATTCTAGTACTAATGGTGGTGCCAATTCTCCACACATCGAAGCAACGAGGCATTACATTTCGCCCCCTCTCACAGTTCCTGTTCTGGACTTTAATTGCAGACGTTGCTATCCTAACCTGAATTGGAGGAATGCCCGTCGAACACCCCTTTATTATTATTGGTCAAGTCGCATCTTTCCTGTATTTCTTCCTCTTCCTCGTCCTCGCCCCACTAGCGGGATGGCTAGAGAACAAAGCCCTCGAATGAGCC
>LJ37_Otouc
TGGCAAGCCTACGAAAAACCCACCCCCTACTGAAAATTGCAAACAGTGCACTTGTTGATCTTCCCGCTCCCTCGAATATCTCAGTGTGGTGAAACTTTGGCTCACTCCTGGGCCTCTGTCTAATTACCCAGATCCTTACAGGATTATTCTTGGCGATACACTACACCGCCGACATCGCAACAGCTTTTTCATCTGTGGCACACATCTGCCGGGATGTGAACTATGGCTGACTTATCCGCAACCTTCATGCCAACGGAGCATCCTTCTTCTTTATTTGTATTTATTTACATATTGGCCGAGGCCTGTACTATGGCTCCTACCTATATAAGGAGACATGAAACATCGGAGTGGTTCTTCTCCTATTGGTAATAATAACCGCCTTCGTCGGGTACGTTCTCCCCTGAGGACAGATGTCATTCTGAGGTGCAACAGTTATTACTAATCTTCTCTCTGCAGTACCTTATGTGGGCAATACCCTCGTTCAATGAATCTGAGGGGGCTTCTCCGTAGACAATGCCACCCTTACTCGATTCTTTGCTTTCCATTTTTTATTCCCCTTCGTAATCGCGGGCGCCACCCTGATCCATCTTCTTTTCCTTCATGAAACCGGCTCAAATAACCCTCTAGGTTTAAACTCCGACGCCGACAAAGTATCCTTTCACCCCTACTTTTCCTACAAAGACCTCCTGGGCTTTGCCGTACTCCTTATTGCTCTAACAGCCCTTGCTCTCTTTTCCCCGAATCTTTTAGGAGATCCTGATAATTTTACCCCCGCCAATCCACTAGTTACCCCTCCGCATATTAAGCCTGAGTGATATTTCCTTTTCGCCTACGCAATTCTACGCTCCATCCCAAACAAGCTTGGGGGGGTTTTGGCTTTACTGGCCTCTATTCTAGTACTAATGGTGGTGCCAATTCTCCACACATCGAAGCAACGAGGCATTACATTTCGCCCCCTCTCACAGTTCCTGTTCTGGACTTTAATTGCAGACGTTGCTATCCTAACCTGAATTGGAGGAATGCCCGTCGAACACCCCTTTATTATTATTGGTCAAGTCGCATCTTTCCTGTATTTCTTCCTCTTCCTCGTCCTCGCCCCACTAGCGGGATGGCTAGAGAACAAAGCCCTCGAATGAGCC
>LJ36_Otouc
TGGCAAGCCTACGAAAAACCCACCCCCTACTGAAAATTGCAAACAGTGCACTTGTTGATCTTCCCGCTCCCTCGAATATCTCAGTGTGGTGAAACTTTGGCTCACTCCTGGGCCTCTGTCTAATTACCCAGATCCTTACAGGATTATTCTTGGCGATACACTACACCGCCGACATCGCAACAGCTTTTTCATCTGTGGCACACATCTGCCGGGATGTGAACTATGGCTGACTTATCCGCAACCTTCATGCCAACGGAGCATCCTTCTTCTTTATTTGTATTTATTTACATATTGGCCGAGGCCTGTACTATGGCTCCTACCTATATAAGGAGACATGAAACATCGGAGTGGTTCTTCTCCTATTGGTAATAATAACCGCCTTCGTCGGGTACGTTCTCCCCTGAGGACAGATGTCATTCTGAGGTGCAACAGTTATTACTAATCTTCTCTCTGCAGTACCTTATGTGGGCAATACCCTCGTTCAATGAATCTGAGGGGGCTTCTCCGTAGACAATGCCACCCTTACTCGATTCTTTGCTTTCCATTTTTTATTCCCCTTCGTAATCGCGGGCGCCACCCTGATCCATCTTCTTTTCCTTCATGAAACCGGCTCAAATAACCCTCTAGGTTTAAACTCCGACGCCGACAAAGTATCCTTTCACCCCTACTTTTCCTACAAAGACCTCCTGGGCTTTGCCGTACTCCTTATTGCTCTAACAGCCCTTGCTCTCTTTTCCCCGAATCTTTTAGGAGATCCTGATAATTTTACCCCCGCCAATCCACTAGTTACCCCTCCGCATATTAAGCCTGAGTGATATTTCCTTTTCGCCTACGCAATTCTACGCTCCATCCCAAACAAGCTTGGGGGGGTTTTGGCTTTACTGGCCTCTATTCTAGTACTAATGGTGGTGCCAATTCTCCACACATCGAAGCAACGAGGCATTACATTTCGCCCCCTCTCACAGTTCCTGTTCTGGACTTTAATTGCAGACGTTGCTATCCTAACCTGAATTGGAGGAATGCCCGTCGAACACCCCTTTATTATTATTGGTCAAGTCGCATCTTTCCTGTATTTCTTCCTCTTCCTCGTCCTCGCCCCACTAGCGGGATGGCTAGAGAACAAAGCCCTCGAATGAGCC
>LJ35_Otouc
TGGCAAGCCTACGAAAAACCCACCCCCTACTGAAAATTGCAAACAGTGCACTTGTTGATCTTCCCGCTCCCTCGAATATCTCAGTGTGGTGAAACTTTGGCTCACTCCTGGGCCTCTGTCTAATTACCCAGATCCTTACAGGATTATTCTTGGCGATACACTACACCGCCGACATCGCAACAGCTTTTTCATCTGTGGCACACATCTGCCGGGATGTGAACTATGGCTGACTTATCCGCAACCTTCATGCCAACGGAGCATCCTTCTTCTTTATTTGTATTTATTTACATATTGGCCGAGGCCTGTACTATGGCTCCTACCTATATAAGGAGACATGAAACATCGGAGTGGTTCTTCTCCTATTGGTAATAATAACCGCCTTCGTCGGGTACGTTCTCCCCTGAGGACAGATGTCATTCTGAGGTGCAACAGTTATTACTAATCTTCTCTCTGCAGTACCTTATGTGGGCAATACCCTCGTTCAATGAATCTGAGGGGGCTTCTCCGTAGACAATGCCACCCTTACTCGATTCTTTGCTTTCCATTTTTTATTCCCCTTCGTAATCGCGGGCGCCACCCTGATCCATCTTCTTTTCCTTCATGAAACCGGCTCAAATAACCCTCTAGGTTTAAACTCCGACGCCGACAAAGTATCCTTTCACCCCTACTTTTCCTACAAAGACCTCCTGGGCTTTGCCGTACTCCTTATTGCTCTAACAGCCCTTGCTCTCTTTTCCCCGAATCTTTTAGGAGATCCTGATAATTTTACCCCCGCCAATCCACTAGTTACCCCTCCGCATATTAAGCCTGAGTGATATTTCCTTTTCGCCTACGCAATTCTACGCTCCATCCCAAACAAGCTTGGGGGGGTTTTGGCTTTACTGGCCTCTATTCTAGTACTAATGGTGGTGCCAATTCTCCACACATCGAAGCAACGAGGCATTACATTTCGCCCCCTCTCACAGTTCCTGTTCTGGACTTTAATTGCAGACGTTGCTATCCTAACCTGAATTGGAGGAATGCCCGTCGAACACCCCTTTATTATTATTGGTCAAGTCGCATCTTTCCTGTATTTCTTCCTCTTCCTCGTCCTCGCCCCACTAGCGGGATGGCTAGAGAACAAAGCCCTCGAATGAGCC
>LJ34_Otouc
TGGCAAGCCTACGAAAAACCCACCCCCTACTGAAAATTGCAAACAGTGCACTTGTTGATCTTCCCGCTCCCTCGAATATCTCAGTGTGGTGAAACTTTGGCTCACTCCTGGGCCTCTGTCTAATTACCCAGATCCTTACAGGATTATTCTTGGCGATACACTACACCGCCGACATCGCAACAGCTTTTTCATCTGTGGCACACATCTGCCGGGATGTGAACTATGGCTGACTTATCCGCAACCTTCATGCCAACGGAGCATCCTTCTTCTTTATTTGTATTTATTTACATATTGGCCGAGGCCTGTACTATGGCTCCTACCTATATAAGGAGACATGAAACATCGGAGTGGTTCTTCTCCTATTGGTAATAATAACCGCCTTCGTCGGGTACGTTCTCCCCTGAGGACAGATGTCATTCTGAGGTGCAACAGTTATTACTAATCTTCTCTCTGCAGTACCTTATGTGGGCAATACCCTCGTTCAATGAATCTGAGGGGGCTTCTCCGTAGACAATGCCACCCTTACTCGATTCTTTGCTTTCCATTTTTTATTCCCCTTCGTAATCGCGGGCGCCACCCTGATCCATCTTCTTTTCCTTCATGAAACCGGCTCAAATAACCCTCTAGGTTTAAACTCCGACGCCGACAAAGTATCCTTTCACCCCTACTTTTCCTACAAAGACCTCCTGGGCTTTGCCGTACTCCTTATTGCTCTAACAGCCCTTGCTCTCTTTTCCCCGAATCTTTTAGGAGATCCTGATAATTTTACCCCCGCCAATCCACTAGTTACCCCTCCGCATATTAAGCCTGAGTGATATTTCCTTTTCGCCTACGCAATTCTACGCTCCATCCCAAACAAGCTTGGGGGGGTTTTGGCTTTACTGGCCTCTATTCTAGTACTAATGGTGGTGCCAATTCTCCACACATCGAAGCAACGAGGCATTACATTTCGCCCCCTCTCACAGTTCCTGTTCTGGACTTTAATTGCAGACGTTGCTATCCTAACCTGAATTGGAGGAATGCCCGTCGAACACCCCTTTATTATTATTGGTCAAGTCGCATCTTTCCTGTATTTCTTCCTCTTCCTCGTCCTCGCCCCACTAGCGGGATGGCTAGAGAACAAAGCCCTCGAATGAGCC
>LJ33_Otouc
TGGCAAGCCTACGAAAAACCCACCCCCTACTGAAAATTGCAAACAGTGCACTTGTTGATCTTCCCGCTCCCTCGAATATCTCAGTGTGGTGAAACTTTGGCTCACTCCTGGGCCTCTGTCTAATTACCCAGATCCTTACAGGATTATTCTTGGCGATACACTACACCGCCGACATCGCAACAGCTTTTTCATCTGTGGCACACATCTGCCGGGATGTGAACTATGGCTGACTTATCCGCAACCTTCATGCCAACGGAGCATCCTTCTTCTTTATTTGTATTTATTTACATATTGGCCGAGGCCTGTACTATGGCTCCTACCTATATAAGGAGACATGAAACATCGGAGTGGTTCTTCTCCTATTGGTAATAATAACCGCCTTCGTCGGGTACGTTCTCCCCTGAGGACAGATGTCATTCTGAGGTGCAACAGTTATTACTAATCTTCTCTCTGCAGTACCTTATGTGGGCAATACCCTCGTTCAATGAATCTGAGGGGGCTTCTCCGTAGACAATGCCACCCTTACTCGATTCTTTGCTTTCCATTTTTTATTCCCCTTCGTAATCGCGGGCGCCACCCTGATCCATCTTCTTTTCCTTCATGAAACCGGCTCAAATAACCCTCTAGGTTTAAACTCCGACGCCGACAAAGTATCCTTTCACCCCTACTTTTCCTACAAAGACCTCCTGGGCTTTGCCGTACTCCTTATTGCTCTAACAGCCCTTGCTCTCTTTTCCCCGAATCTTTTAGGAGATCCTGATAATTTTACCCCCGCCAATCCACTAGTTACCCCTCCGCATATTAAGCCTGAGTGATATTTCCTTTTCGCCTACGCAATTCTACGCTCCATCCCAAACAAGCTTGGGGGGGTTTTGGCTTTACTGGCCTCTATTCTAGTACTAATGGTGGTGCCAATTCTCCACACATCGAAGCAACGAGGCATTACATTTCGCCCCCTCTCACAGTTCCTGTTCTGGACTTTAATTGCAGACGTTGCTATCCTAACCTGAATTGGAGGAATGCCCGTCGAACACCCCTTTATTATTATTGGTCAAGTCGCATCTTTCCTGTATTTCTTCCTCTTCCTCGTCCTCGCCCCACTAGCGGGATGGCTAGAGAACAAAGCCCTCGAATGAGCC
>LJ32_Otouc
TGGCAAGCCTACGAAAAACCCACCCCCTACTGAAAATTGCAAACAGTGCACTTGTTGATCTTCCCGCTCCCTCGAATATCTCAGTGTGGTGAAACTTTGGCTCACTCCTGGGCCTCTGTCTAATTACCCAGATCCTTACAGGATTATTCTTGGCGATACACTACACCGCCGACATCGCAACAGCTTTTTCATCTGTGGCACACATCTGCCGGGATGTGAACTATGGCTGACTTATCCGCAACCTTCATGCCAACGGAGCATCCTTCTTCTTTATTTGTATTTATTTACATATTGGCCGAGGCCTGTACTATGGCTCCTACCTATATAAGGAGACATGAAACATCGGAGTGGTTCTTCTCCTATTGGTAATAATAACCGCCTTCGTCGGGTACGTTCTCCCCTGAGGACAGATGTCATTCTGAGGTGCAACAGTTATTACTAATCTTCTCTCTGCAGTACCTTATGTGGGCAATACCCTCGTTCAATGAATCTGAGGGGGCTTCTCCGTAGACAATGCCACCCTTACTCGATTCTTTGCTTTCCATTTTTTATTCCCCTTCGTAATCGCGGGCGCCACCCTGATCCATCTTCTTTTCCTTCATGAAACCGGCTCAAATAACCCTCTAGGTTTAAACTCCGACGCCGACAAAGTATCCTTTCACCCCTACTTTTCCTACAAAGACCTCCTGGGCTTTGCCGTACTCCTTATTGCTCTAACAGCCCTTGCTCTCTTTTCCCCGAATCTTTTAGGAGATCCTGATAATTTTACCCCCGCCAATCCACTAGTTACCCCTCCGCATATTAAGCCTGAGTGATATTTCCTTTTCGCCTACGCAATTCTACGCTCCATCCCAAACAAGCTTGGGGGGGTTTTGGCTTTACTGGCCTCTATTCTAGTACTAATGGTGGTGCCAATTCTCCACACATCGAAGCAACGAGGCATTACATTTCGCCCCCTCTCACAGTTCCTGTTCTGGACTTTAATTGCAGACGTTGCTATCCTAACCTGAATTGGAGGAATGCCCGTCGAACACCCCTTTATTATTATTGGTCAAGTCGCATCTTTCCTGTATTTCTTCCTCTTCCTCGTCCTCGCCCCACTAGCGGGATGGCTAGAGAACAAAGCCCTCGAATGAGCC
>raneyi_B
TGGCAAGCCTACGAAAAACCCACCCCCTACTGAAAATTGCAAACAGTGCACTTGTTGATCTTCCCGCTCCCTCGAATATCTCAGTGTGGTGAAACTTTGGCTCACTCCTGGGCCTCTGTCTAATTACCCAGATCCTTACAGGATTATTCTTGGCGATACACTACACCGCCGACATCGCAACAGCTTTTTCATCTGTGGCACACATCTGCCGGGATGTGAACTATGGCTGACTTATCCGCAACCTTCATGCCAACGGAGCATCCTTCTTCTTTATTTGTATTTATTTACATATTGGCCGAGGCCTGTACTATGGCTCCTACCTATATAAGGAGACATGAAACATCGGAGTGGTTCTTCTCCTATTGGTAATAATAACCGCCTTCGTCGGGTACGTTCTCCCCTGAGGACAGATGTCATTCTGAGGTGCAACAGTTATTACTAATCTTCTCTCTGCAGTACCTTATGTGGGCAATACCCTCGTTCAATGAATCTGAGGGGGCTTCTCCGTAGACAATGCCACCCTTACTCGATTCTTTGCTTTCCATTTTTTATTCCCCTTCGTAATCGCGGGCGCCACCCTGATCCATCTTCTTTTCCTTCATGAAACCGGCTCAAATAACCCTCTAGGTTTAAACTCCGACGCCGACAAAGTATCCTTTCACCCCTACTTTTCCTACAAAGACCTCCTGGGCTTTGCCGTACTCCTTATTGCTCTAACAGCCCTTGCTCTCTTTTCCCCGAATCTTTTAGGAGATCCTGATAATTTTACCCCCGCCAATCCACTAGTTACCCCTCCGCATATTAAGCCTGAGTGATATTTCCTTTTCGCCTACGCAATTCTACGCTCCATCCCAAACAAGCTTGGGGGGGTTTTGGCTTTACTGGCCTCTATTCTAGTACTAATGGTGGTGCCAATTCTCCACACATCGAAGCAACGAGGCATTACATTTCGCCCCCTCTCACAGTTCCTGTTCTGGACTTTAATTGCAGACGTTGCTATCCTAACCTGAATTGGAGGAATGCCCGTCGAACACCCCTTTATTATTATTGGTCAAGTCGCATCTTTCCTGTATTTCTTCCTCTTCCTCGTCCTCGCCCCACTAGCGGGATGGCTAGAGAACAAAGCCCTCGAATGAGCC
>raneyi_A
TGGCAAGCCTACGAAAAACCCACCCCCTACTGAAAATTGCAAACAGTGCACTTGTTGATCTTCCCGCTCCCTCGAATATCTCAGTGTGGTGAAACTTTGGCTCACTCCTGGGCCTCTGTCTAATTACCCAGATCCTTACAGGATTGTTCTTGGCGATACACTATACCGCCGACATCGCAACAGCTTTTTCATCTGTGGCACACATCTGCCGGGATGTGAACTATGGCTGACTTATCCGCAACCTTCATGCCAACGGGGCATCCTTCTTCTTTATTTGTATTTATTTACATATTGGCCGAGGCCTGTACTATGGCTCCTACCTATATAAGGAGACATGAAACATCGGAGTGGTTCTTCTCCTATTGGTGATAATAACCGCCTTCGTCGGGTACGTTCTCCCCTGAGGACAGATGTCATTCTGAGGTGCAACAGTTATTACTAATCTTCTCTCTGCAGTACCTTATGTGGGCAATACCCTCGTTCAATGAATCTGAGGGGGCTTCTCCGTAGACAATGCCACCCTTACTCGATTCTTTGCTTTCCATTTTTTATTCCCCTTCGTAATCGCGGGCGCCACCCTGATTCACCTTCTTTTCCTTCATGAAACCGGCTCAAATAACCCTCTAGGTTTAAACTCCGACGCCGACAAAGTGTCCTTTCACCCCTACTTTTCCTACAAAGACCTCCTGGGCTTTGCCGTACTCCTTATTGCTCTAACAGCCCTTGCTCTCTTTTCCCCGAATCTTTTAGGAGATCCTGATAATTTTACCCCCGCCAATCCACTAGTTACCCCTCCGCATATTAAGCCTGAGTGATATTTCCTTTTCGCCTACGCAATTCTACGCTCCATCCCAAACAAGCTTGGGGGGGTTTTAGCTTTACTGGCCTCTATTCTGGTACTAATGGTGGTGCCAATTCTCCACACATCAAAGCAACGAGGCATTACATTTCGCCCCCTCTCACAGTTCCTGTTCTGGACTTTAATTGCAGACGTTGCTATCCTAACCTGAATTGGAGGAATGCCCGTCGAACACCCCTTTATTATTATTGGTCAGGTCGCATCTTTCCTGTATTTCTTCCTCTTCCTCATCCTCGCCCCACTAGCAGGATGACTAGAGAACAAAGCCCTCGAATGAGCC
>T69_Talla
TGGCAAGCCTACGAAAAACCCACCCCCTACTGAAAATTGCAAACAGTGCACTTGTTGATCTTCCCGCTCCCTCGAATATCTCAGTGTGGTGAAACTTTGGCTCACTCCTGGGCCTCTGTCTAATTACCCAGATCCTTACAGGATTGTTCTTGGCGATACACTATACCGCCGACATCGCAACAGCTTTTTCATCTGTGGCACACATCTGCCGGGATGTGAACTATGGCTGACTTATCCGCAACCTTCATGCCAACGGGGCATCCTTCTTCTTTATTTGTATTTATTTACATATTGGCCGAGGCCTGTACTATGGCTCCTACCTATATAAGGAGACATGAAACATCGGAGTGGTTCTTCTCCTATTGGTGATAATAACCGCCTTCGTCGGGTACGTTCTCCCCTGAGGACAGATGTCATTCTGAGGTGCAACAGTTATTACTAATCTTCTCTCTGCAGTACCTTATGTGGGCAATACCCTCGTTCAATGAATCTGAGGGGGCTTCTCCGTAGACAATGCCACCCTCACTCGATTCTTTGCTTTCCATTTTTTATTCCCCTTCGTAATCGCGGGCGCCACCCTGATTCACCTTCTTTTCCTTCATGAAACCGGCTCAAATAACCCTCTAGGTTTAAACTCCGACGCCGACAAAGTGTCCTTTCACCCCTACTTTTCCTACAAAGACCTCCTGGGCTTTGCCGTACTCCTTATTGCTCTAACAGCCCTTGCTCTCTTTTCCCCGAATCTTTTAGGAGATCCTGATAATTTTACCCCCGCCAATCCACTAGTTACCCCTCCGCATATTAAGCCTGAGTGATATTTCCTTTTCGCCTACGCAATTCTACGCTCCATCCCAAACAAGCTTGGGGGGGTTTTAGCTTTACTGGCCTCTATTCTGGTACTAATGGTGGTGCCAATTCTCCACACATCAAAGCAACGAGGCATTACATTTCGCCCCCTCTCACAGTTCCTGTTCTGGACTTTAATTGCAGACGTTGCTATCCTAACCTGAATTGGAGGAATGCCCGTCGAACACCCCTTTATTATTATTGGTCAGGTCGCATCTTTCCTGTATTTCTTCCTCTTCCTCATCCTCGCCCCACTAGCAGGATGACTAGAGAACAAAGCCCTCGAATGAGCC
>T68_Talla
TGGCAAGCCTACGAAAAACCCACCCCCTACTGAAAATTGCAAACAGTGCACTTGTTGATCTTCCCGCTCCCTCGAATATCTCAGTGTGGTGAAACTTTGGCTCACTCCTGGGCCTCTGTCTAATTACCCAGATCCTTACAGGATTGTTCTTGGCGATACACTATACCGCCGACATCGCAACAGCTTTTTCATCTGTGGCACACATCTGCCGGGATGTGAACTATGGCTGACTTATCCGTAACCTTCATGCCAACGGGGCATCCTTCTTCTTTATTTGTATTTATTTACATATTGGCCGAGGCCTGTACTATGGCTCCTACCTATATAAGGAGACATGAAACATCGGAGTGGTTCTTCTCCTATTGGTGATAATAACCGCCTTCGTCGGGTACGTTCTCCCCTGAGGACAGATGTCATTCTGAGGTGCAACAGTTATTACTAATCTTCTCTCTGCAGTACCTTATGTGGGCAATACCCTCGTTCAATGAATCTGAGGGGGCTTCTCCGTAGACAATGCCACCCTTACTCGATTCTTTGCTTTCCATTTTTTATTCCCCTTCGTAATCGCGGGCGCCACCCTGATTCACCTTCTTTTCCTTCATGAAACCGGCTCAAATAACCCTCTAGGTTTAAACTCCGACGCCGACAAAGTGTCCTTTCACCCCTACTTTTCCTACAAAGACCTCCTGGGCTTTGCCGTACTCCTTATTGCTCTAACAGCCCTTGCTCTCTTTTCCCCGAATCTTTTAGGAGATCCTGATAATTTTACCCCCGCCAATCCACTAGTTACCCCTCCGCATATTAAGCCTGAGTGATATTTCCTTTTCGCCTACGCAATTCTACGCTCCATCCCAAACAAGCTTGGGGGGGTTTTAGCTTTACTGGCCTCTATTCTGGTACTAATGGTGGTGCCAATTCTCCACACATCAAAGCAACGAGGCATTACATTTCGCCCCCTCTCACAGTTCCTGTTCTGGACTTTAATTGCAGACGTTGCTATCCTAACCTGAATTGGAGGAATGCCCGTCGAACACCCCTTTATTATTATTGGTCAGGTCGCATCTTTCCTGTATTTCTTCCTCTTCCTCATCCTCGCCCCACTAGCAGGATGACTAGAGAACAAAGCCCTCGAATGAGCC
>T63-1_Talla
TGGCAAGCCTACGAAAAACCCACCCCCTACTGAAAATTGCAAACAGTGCACTTGTTGATCTTCCCGCTCCCTCGAATATCTCAGTGTGGTGAAACTTTGGCTCACTCCTGGGCCTCTGTCTAATTACCCAGATCCTTACAGGATTGTTCTTGGCGATACACTATACCGCCGACATCGCAACAGCTTTTTCATCTGTGGCACACATCTGCCGGGATGTGAACTATGGCTGACTTATCCGTAACCTTCATGCCAACGGGGCATCCTTCTTCTTTATTTGTATTTATTTACATATTGGCCGAGGCCTGTACTATGGCTCCTACCTATATAAGGAGACATGAAACATCGGAGTGGTTCTTCTCCTATTGGTGATAATAACCGCCTTCGTCGGGTACGTTCTCCCCTGAGGACAGATGTCATTCTGAGGTGCAACAGTTATTACTAATCTTCTCTCTGCAGTACCTTATGTGGGCAATACCCTCGTTCAATGAATCTGAGGGGGCTTCTCCGTAGACAATGCCACCCTTACTCGATTCTTTGCTTTCCATTTTTTATTCCCCTTCGTAATCGCGGGCGCCACCCTGATTCACCTTCTTTTCCTTCATGAAACCGGCTCAAATAACCCTCTAGGTTTAAACTCCGACGCCGACAAAGTGTCCTTTCACCCCTACTTTTCCTACAAAGACCTCCTGGGCTTTGCCGTACTCCTTATTGCTCTAACAGCCCTTGCTCTCTTTTCCCCGAATCTTTTAGGAGATCCTGATAATTTTACCCCCGCCAATCCACTAGTTACCCCTCCGCATATTAAGCCTGAGTGATATTTCCTTTTCGCCTACGCAATTCTACGCTCCATCCCAAACAAGCTTGGGGGGGTTTTAGCTTTACTGGCCTCTATTCTGGTACTAATGGTGGTGCCAATTCTCCACACATCAAAGCAACGAGGCATTACATTTCGCCCCCTCTCACAGTTCCTGTTCTGGACTTTAATTGCAGACGTTGCTATCCTAACCTGAATTGGAGGAATGCCCGTCGAACACCCCTTTATTATTATTGGTCAGGTCGCATCTTTCCTGTATTTCTTCCTCTTCCTCATCCTCGCCCCACTAGCAGGATGACTAGAGAACAAAGCCCTCGAATGAGCC
>T61-1_Talla
TGGCAAGCCTACGAAAAACCCACCCCCTACTGAAAATTGCAAACAGTGCACTTGTTGATCTTCCCGCTCCCTCGAATATCTCAGTGTGGTGAAACTTTGGCTCACTCCTGGGCCTCTGTCTAATTACCCAGATCCTTACAGGATTGTTCTTGGCGATACACTATACCGCCGACATCGCAACAGCTTTTTCATCTGTGGCACACATCTGCCGGGATGTGAACTATGGCTGACTTATCCGCAACCTTCATGCCAACGGGGCATCCTTCTTCTTTATTTGTATTTATTTACATATTGGCCGAGGCCTGTACTATGGCTCCTACCTATATAAGGAGACATGAAACATCGGAGTGGCTCTTCTCCTATTGGTGATAATAACCGCCTTCGTCGGGTACGTTCTCCCCTGAGGACAGATGTCATTCTGAGGTGCAACAGTTATTACTAATCTTCTCTCTGCAGTACCTTATGTGGGCAATACCCTCGTTCAATGAATCTGAGGGGGCTTCTCCGTAGACAATGCCACCCTTACTCGATTCTTTGCTTTCCATTTTTTATTCCCCTTCGTAATCGCGGGCGCCACCCTGATTCACCTTCTTTTCCTTCATGAAACCGGCTCAAATAACCCTCTAGGTTTAAACTCCGACGCCGACAAAGTGTCCTTTCACCCCTACTTTTCCTACAAAGACCTCCTGGGCTTTGCCGTACTCCTTATTGCTCTAACAGCCCTTGCTCTCTTTTCCCCGAATCTTTTAGGAGATCCTGATAATTTTACCCCCGCCAATCCACTAGTTACCCCTCCGCATATTAAGCCTGAGTGATATTTCCTTTTCGCCTACGCAATTCTACGCTCCATCCCAAACAAGCTTGGGGGGGTTTTAGCTTTACTGGCCTCTATTCTGGTACTAATGGTGGTGCCAATTCTCCACACATCAAAGCAACGAGGCATTACATTTCGCCCCCTCTCACAGTTCCTGTTCTGGACTTTAATTGCAGACGTTGCTATCCTAACCTGAATTGGAGGAATGCCCGTCGAACACCCCTTTATTATTATTGGTCAGGTCGCATCTTTCCTGTATTTCTTCCTCTTCCTCATCCTCGCCCCACTAGCAGGATGACTAGAGAACAAAGCCCTCGAATGAGCC
>T60_Talla
TGGCAAGCCTACGAAAAACCCACCCCCTACTGAAAATTGCAAACAGTGCACTTGTTGATCTTCCCGCTCCCTCGAATATCTCAGTGTGGTGAAACTTTGGCTCACTCCTGGGCCTCTGTCTAATTACCCAGATCCTTACAGGATTGTTCTTGGCGATACACTATACCGCCGACATCGCAACAGCTTTTTCATCTGTGGCACACATCTGCCGGGATGTGAACTATGGCTGACTTATCCGCAACCTTCATGCCAACGGGGCATCCTTCTTCTTTATTTGTATTTATTTACATATTGGCCGAGGCCTGTACTATGGCTCCTACCTATATAAGGAGACATGAAACATCGGAGTGGTTCTTCTCCTATTGGTGATAATAACCGCCTTCGTCGGGTACGTTCTCCCCTGAGGACAGATGTCATTCTGAGGTGCAACAGTTATTACTAATCTTCTCTCTGCAGTACCTTATGTGGGCAATACCCTCGTTCAATGAATCTGAGGGGGCTTCTCCGTAGACAATGCCACCCTTACTCGATTCTTTGCTTTCCATTTTTTATTCCCCTTCGTAATCGCGGGCGCCACCCTGATTCACCTTCTTTTCCTTCATGAAACCGGCTCAAATAACCCTCTAGGTTTAAACTCCGACGCCGACAAAGTGTCCTTTCACCCCTACTTTTCCTACAAAGACCTCCTGGGCTTTGCCGTACTCCTTATTGCTCTAACAGCCCTTGCTCTCTTTTCCCCGAATCTTTTAGGAGATCCTGATAATTTTACCCCCGCCAATCCACTAGTTACCCCTCCGCATATTAAGCCTGAGTGATATTTCCTTTTCGCCTACGCAATTCTACGCTCCATCCCAAACAAGCTTGGGGGGGTTTTAGCTTTACTGGCCTCTATTCTGGTACTAATGGTGGTGCCAATTCTCCACACATCAAAGCAACGAGGCATTACATTTCGCCCCCTCTCACAGTTCCTGTTCTGGACTTTAATTGCAGACGTTGCTATCCTAACCTGAATTGGAGGAATGCCCGTCGAACACCCCTTTATTATTATTGGTCAGGTCGCATCTTTCCTGTATTTCTTCCTCTTCCTCATCCTCGCCCCACTAGCAGGATGACTAGAGAACAAAGCCCTCGAATGAGCC
>T57_Talla
TGGCAAGCCTACGAAAAACCCACCCCCTACTGAAAATTGCAAACAGTGCACTTGTTGATCTTCCCGCTCCCTCGAATATCTCAGTGTGGTGAAACTTTGGCTCACTCCTGGGCCTCTGTCTAATTACCCAGATCCTTACAGGATTGTTCTTGGCGATACACTATACCGCCGACATCGCAACAGCTTTTTCATCTGTGGCACACATCTGCCGGGATGTGAACTATGGCTGACTTATCCGCAACCTTCATGCCAACGGGGCATCCTTCTTCTTTATTTGTATTTATTTACATATTGGCCGAGGCCTGTACTATGGCTCCTACCTATATAAGGAGACATGAAACATCGGAGTGGTTCTTCTCCTATTGGTGATAATAACCGCCTTCGTCGGGTACGTTCTCCCCTGAGGACAGATGTCATTCTGAGGTGCAACAGTTATTACTAATCTTCTCTCTGCAGTACCTTATGTGGGCAATACCCTCGTTCAATGAATCTGAGGGGGCTTCTCCGTAGACAATGCCACCCTTACTCGATTCTTTGCTTTCCATTTTTTATTCCCCTTCGTAATCGCGGGCGCCACCCTGATTCACCTTCTTTTCCTTCATGAAACCGGCTCAAATAACCCTCTAGGTTTAAACTCCGACGCCGACAAAGTGTCCTTTCACCCCTACTTTTCCTACAAAGACCTCCTGGGCTTTGCCGTACTCCTTATTGCTCTAACAGCCCTTGCTCTCTTTTCCCCGAATCTTTTAGGAGATCCTGATAATTTTACCCCCGCCAATCCACTAGTTACCCCTCCGCATATTAAGCCTGAGTGATATTTCCTTTTCGCCTACGCAATTCTACGCTCCATCCCAAACAAGCTTGGGGGGGTTTTAGCTTTACTGGCCTCTATTCTGGTACTAATGGTGGTGCCAATTCTCCACACATCAAAGCAACGAGGCATTACATTTCGCCCCCTCTCACAGTTCCTGTTCTGGACTTTAATTGCAGACGTTGCTATCCTAACCTGAATTGGAGGAATGCCCGTCGAACACCCCTTTATTATTATTGGTCAGGTCGCATCTTTCCTGTATTTCTTCCTCTTCCTCATCCTCGCCCCACTAGCAGGATGACTAGAGAACAAAGCCCTCGAATGAGCC
>T53-2_Talla
TGGCAAGCCTACGAAAAACCCACCCCCTACTGAAAATTGCAAACAGTGCACTTGTTGATCTTCCCGCTCCCTCGAATATCTCAGTGTGGTGAAACTTTGGCTCACTCCTGGGCCTCTGTCTAATTACCCAGATCCTTACAGGATTGTTCTTGGCGATACACTATACCGCCGACATCGCAACAGCTTTTTCATCTGTGGCACACATCTGCCGGGATGTGAACTATGGCTGACTTATCCGCAACCTTCATGCCAACGGGGCATCCTTCTTCTTTATTTGTATTTATTTACATATTGGCCGAGGCCTGTACTATGGCTCCTACCTATATAAGGAGACATGAAACATCGGAGTGGTTCTTCTCCTATTGGTGATAATAACCGCCTTCGTCGGGTACGTTCTCCCCTGAGGACAGATGTCATTCTGAGGTGCAACAGTTATTACTAATCTTCTCTCTGCAGTACCTTATGTGGGCAATACCCTCGTTCAATGAATCTGAGGGGGCTTCTCCGTAGACAATGCCACCCTTACTCGATTCTTTGCTTTCCATTTTTTATTCCCCTTCGTAATCGCGGGCGCCACCCTGATTCACCTTCTTTTCCTTCATGAAACCGGCTCAAATAACCCTCTAGGTTTAAACTCCGACGCCGACAAAGTGTCCTTTCACCCCTACTTTTCCTACAAAGACCTCCTGGGCTTTGCCGTACTCCTTATTGCTCTAACAGCCCTTGCTCTCTTTTCCCCGAATCTTTTAGGAGATCCTGATAATTTTACCCCCGCCAATCCACTAGTTACCCCTCCGCATATTAAGCCTGAGTGATATTTCCTTTTCGCCTACGCAATTCTACGCTCCATCCCAAACAAGCTTGGGGGGGTTTTAGCTTTACTGGCCTCTATTCTGGTACTAATGGTGGTGCCAATTCTCCACACATCAAAGCAACGAGGCATTACATTTCGCCCCCTCTCACAGTTCCTGTTCTGGACTTTAATTGCAGACGTTGCTATCCTAACCTGAATTGGAGGAATGCCCGTCGAACACCCCTTTATTATTATTGGTCAGGTCGCATCTTTCCTGTATTTCTTCCTCTTCCTCATCCTCGCCCCACTAGCAGGATGACTAGAGAACAAAGCCCTCGAATGAGCC
>K5_Talla
TGGCAAGCCTACGAAAAACCCACCCCCTACTGAAAATTGCAAACAGTGCACTTGTTGATCTTCCCGCTCCCTCGAATATCTCAGTGTGGTGAAACTTTGGCTCACTCCTGGGCCTCTGTCTAATTACCCAGATCCTTACAGGATTGTTCTTGGCGATACACTATACCGCCGACATCGCAACAGCTTTTTCATCTGTGGCACACATCTGCCGGGATGTGAACTATGGCTGACTTATCCGCAACCTTCATGCCAACGGGGCATCCTTCTTCTTTATTTGTATTTATTTACATATTGGCCGAGGCCTGTACTATGGCTCCTACCTATATAAGGAGACATGAAACATCGGAGTGGTTCTTCTCCTATTGGTGATAATAACCGCCTTCGTCGGGTACGTTCTCCCCTGAGGACAGATGTCATTCTGAGGTGCAACAGTTATTACTAATCTTCTCTCTGCAGTACCTTATGTGGGCAATACCCTCGTTCAATGAATCTGAGGGGGCTTCTCCGTAGACAATGCCACCCTTACTCGATTCTTTGCTTTCCATTTTTTATTCCCCTTCGTAATCGCGGGCGCCACCCTGATTCACCTTCTTTTCCTTCATGAAACCGGCTCAAATAACCCTCTAGGTTTAAACTCCGACGCCGACAAAGTGTCCTTTCACCCCTACTTTTCCTACAAAGACCTCCTGGGCTTTGCCGTACTCCTTATTGCTCTAACAGCCCTTGCTCTCTTTTCCCCGAATCTTTTAGGAGATCCTGATAATTTTACCCCCGCCAATCCACTAGTTACCCCTCCGCATATTAAGCCTGAGTGATATTTCCTTTTCGCCTACGCAATTCTACGCTCCATCCCAAACAAGCTTGGGGGGGTTTTAGCTTTACTGGCCTCTATTCTGGTACTAATGGTGGTGCCAATTCTCCACACATCAAAGCAACGAGGCATTACATTTCGCCCCCTCTCACAGTTCCTGTTCTGGACTTTAATTGCAGACGTTGCTATCCTAACCTGAATTGGAGGAATGCCCGTCGAACACCCCTTTATTATTATTGGTCAGGTCGCATCTTTCCTGTATTTCTTCCTCTTCCTCATCCTCGCCCCACTAGCAGGATGACTAGAGAACAAAGCCCTCGAATGAGCC
>K7_Talla
TGGCAAGCCTACGAAAAACCCACCCCCTACTGAAAATTGCAAACAGTGCACTTGTTGATCTTCCCGCTCCCTCGAATATCTCAGTGTGGTGAAACTTTGGCTCACTCCTGGGCCTCTGTCTAATTACCCAGATCCTTACAGGATTGTTCTTGGCGATACACTATACCGCCGACATCGCAACAGCTTTTTCATCTGTGGCACACATCTGCCGGGATGTGAACTATGGCTGACTTATCCGCAACCTTCATGCCAACGGGGCATCCTTCTTCTTTATTTGTATTTATTTACATATTGGCCGAGGCCTGTACTATGGCTCCTACCTATATAAGGAGACATGAAACATCGGAGTGGTTCTTCTCCTATTGGTGATAATAACCGCCTTCGTCGGGTACGTTCTCCCCTGAGGACAGATGTCATTCTGAGGTGCAACAGTTATTACTAATCTTCTCTCTGCAGTACCTTATGTGGGCAATACCCTCGTTCAATGAATCTGAGGGGGCTTCTCCGTAGACAATGCCACCCTCACTCGATTCTTTGCTTTCCATTTTTTATTCCCCTTCGTAATCGCGGGCGCCACCCTGATTCACCTTCTTTTCCTTCATGAAACCGGCTCAAATAACCCTCTAGGTTTAAACTCCGACGCCGACAAAGTGTCCTTTCACCCCTACTTTTCCTACAAAGACCTCCTGGGCTTTGCCGTACTCCTTATTGCTCTAACAGCCCTTGCTCTCTTTTCCCCGAATCTTTTAGGAGATCCTGATAATTTTACCCCCGCCAATCCACTAGTTACCCCTCCGCATATTAAGCCTGAGTGATATTTCCTTTTCGCCTACGCAATTCTACGCTCCATCCCAAACAAGCTTGGGGGGGTTTTAGCTTTACTGGCCTCTATTCTGGTACTAATGGTGGTGCCAATTCTCCACACATCAAAGCAACGAGGCATTACATTTCGCCCCCTCTCACAGTTCCTGTTCTGGACTTTAATTGCAGACGTTGCTATCCTAACCTGAATTGGAGGAATGCCCGTCGAACACCCCTTTATTATTATTGGTCAGGTCGCATCTTTCCTGTATTTCTTCCTCTTCCTCATCCTCGCCCCACTAGCAGGATGACTAGAGAACAAAGCCCTCGAATGAGCC
>DC4_Talla
TGGCAAGCCTACGAAAAACCCACCCCCTACTGAAAATTGCAAACAGTGCACTTGTTGATCTTCCCGCTCCCTCGAATATCTCAGTGTGGTGAAACTTTGGCTCACTCCTGGGCCTCTGTCTAATTACCCAGATCCTTACAGGATTGTTCTTGGCGATACACTATACCGCCGACATCGCAACAGCTTTTTCATCTGTGGCACACATCTGCCGGGATGTGAACTATGGCTGACTTATCCGCAACCTTCATGCCAACGGGGCATCCTTCTTCTTTATTTGTATTTATTTACATATTGGCCGAGGCCTGTACTATGGCTCCTACCTATATAAGGAGACATGAAACATCGGAGTGGTTCTTCTCCTATTGGTAATAATAACCGCCTTCGTCGGGTACGTTCTCCCCTGAGGACAGATGTCATTCTGAGGTGCAACAGTTATTACTAATCTTCTCTCTGCAGTACCTTATGTGGGCAATACCCTCGTTCAATGAATCTGAGGGGGCTTCTCCGTAGACAATGCCACCCTTACTCGATTCTTTGCTTTCCATTTTTTATTCCCCTTCGTAATCGCGGGCGCCACCCTGATTCACCTTCTTTTCCTTCATGAAACCGGCTCAAATAACCCTCTAGGTTTAAACTCCGACGCCGACAAAGTGTCCTTTCACCCCTACTTTTCCTACAAAGACCTCCTGGGCTTTGCCGTACTCCTTATTGCTCTAACAGCCCTTGCTCTCTTTTCCCCAAATCTTTTAGGAGATCCTGATAATTTTACCCCCGCCAATCCACTAGTTACCCCTCCGCATATTAAGCCTGAGTGATATTTCCTTTTCGCCTACGCAATTCTACGCTCCATCCCAAACAAGCTTGGGGGGGTTTTAGCTTTACTGGCCTCTATTCTGGTACTAATGGTGGTGCCAATTCTCCACACATCAAAGCAACGAGGCATTACATTTCGCCCCCTCTCACAGTTCCTGTTCTGGACTTTAATTGCAGACGTTGCTATCCTAACCTGAATTGGAGGAATGCCCGTCGAACACCCCTTTATTATTATTGGTCAGGTCGCATCTTTCCTGTATTTCTTCCTCTTCCTCATCCTCGCCCCACTAGCAGGATGACTAGAGAACAAAGCCCTCGAATGAGCC
>DC5_Talla
TGGCAAGCCTACGAAAAACCCACCCCCTACTGAAAATTGCAAACAGTGCACTTGTTGATCTTCCCGCTCCCTCGAATATCTCAGTGTGGTGAAACTTTGGCTCACTCCTGGGCCTCTGTCTAATTACCCAGATCCTTACAGGATTGTTCTTGGCGATACACTATACCGCCGACATCGCAACAGCTTTTTCATCTGTGGCACACATCTGCCGGGATGTGAACTATGGCTGACTTATCCGCAACCTTCATGCCAACGGGGCATCCTTCTTCTTTATTTGTATTTATTTACATATTGGCCGAGGCCTGTACTATGGCTCCTACCTATATAAGGAGACATGAAACATCGGAGTGGTTCTTCTCCTATTGGTAATAATAACCGCCTTCGTCGGGTACGTTCTCCCCTGAGGACAGATGTCATTCTGAGGTGCAACAGTTATTACTAATCTTCTCTCTGCAGTACCTTATGTGGGCAATACCCTCGTTCAATGAATCTGAGGGGGCTTCTCCGTAGACAATGCCACCCTTACTCGATTCTTTGCTTTCCATTTTTTATTCCCCTTCGTAATCGCGGGCGCCACCCTGATTCACCTTCTTTTCCTTCATGAAACCGGCTCAAATAACCCTCTAGGTTTAAACTCCGACGCCGACAAAGTGTCCTTTCACCCCTACTTTTCCTACAAAGACCTCCTGGGCTTTGCCGTACTCCTTATTGCTCTAACAGCCCTTGCTCTCTTTTCCCCAAATCTTTTAGGAGATCCTGATAATTTTACCCCCGCCAATCCACTAGTTACCCCTCCGCATATTAAGCCTGAGTGATATTTCCTTTTCGCCTACGCAATTCTACGCTCCATCCCAAACAAGCTTGGGGGGGTTTTAGCTTTACTGGCCTCTATTCTGGTACTAATGGTGGTGCCAATTCTCCACACATCAAAGCAACGAGGCATTACATTTCGCCCCCTCTCACAGTTCCTGTTCTGGACTTTAATTGCAGACGTTGCTATCCTAACCTGAATTGGAGGAATGCCCGTCGAACACCCCTTTATTATTATTGGTCAGGTCGCATCTTTCCTGTATTTCTTCCTCTTCCTCATCCTCGCCCCACTAGCAGGATGACTAGAGAACAAAGCCCTCGAATGAGCC
>DC6_Talla
TGGCAAGCCTACGAAAAACCCACCCCCTACTGAAAATTGCAAACAGTGCACTTGTTGATCTTCCCGCTCCCTCGAATATCTCAGTGTGGTGAAACTTTGGCTCACTCCTGGGCCTCTGTCTAATTACCCAGATCCTTACAGGATTGTTCTTGGCGATACACTATACCGCCGACATCGCAACAGCTTTTTCATCTGTGGCACACATCTGCCGGGATGTGAACTATGGCTGACTTATCCGCAACCTTCATGCCAACGGGGCATCCTTCTTCTTTATTTGTATTTATTTACATATTGGCCGAGGCCTGTACTATGGCTCCTACCTATATAAGGAGACATGAAACATCGGAGTGGTTCTTCTCCTATTGGTAATAATAACCGCCTTCGTCGGGTACGTTCTCCCCTGAGGACAGATGTCATTCTGAGGTGCAACAGTTATTACTAATCTTCTCTCTGCAGTACCTTATGTGGGCAATACCCTCGTTCAATGAATCTGAGGGGGCTTCTCCGTAGACAATGCCACCCTTACTCGATTCTTTGCTTTCCATTTTTTATTCCCCTTCGTAATCGCGGGCGCCACCCTGATTCACCTTCTTTTCCTTCATGAAACCGGCTCAAATAACCCTCTAGGTTTAAACTCCGACGCCGACAAAGTGTCCTTTCACCCCTACTTTTCCTACAAAGACCTCCTGGGCTTTGCCGTACTCCTTATTGCTCTAACAGCCCTTGCTCTCTTTTCCCCAAATCTTTTAGGAGATCCTGATAATTTTACCCCCGCCAATCCACTAGTTACCCCTCCGCATATTAAGCCTGAGTGATATTTCCTTTTCGCCTACGCAATTCTACGCTCCATCCCAAACAAGCTTGGGGGGGTTTTAGCTTTACTGGCCTCTATTCTGGTACTAATGGTGGTGCCAATTCTCCACACATCAAAGCAACGAGGCATTACATTTCGCCCCCTCTCACAGTTCCTGTTCTGGACTTTAATTGCAGACGTTGCTATCCTAACCTGAATTGGAGGAATGCCCGTCGAACACCCCTTTATTATTATTGGTCAGGTCGCATCTTTCCTGTATTTCTTCCTCTTCCTCATCCTCGCCCCACTAGCAGGATGACTAGAGAACAAAGCCCTCGAATGAGCC
>DC2_Talla
TGGCAAGCCTACGAAAAACCCACCCCCTACTGAAAATTGCAAACAGTGCACTTGTTGATCTTCCCGCTCCCTCGAATATCTCAGTGTGGTGAAACTTTGGCTCACTCCTGGGCCTCTGTCTAATTACCCAGATCCTTACAGGATTGTTCTTGGCGATACACTATACCGCCGACATCGCAACAGCTTTTTCATCTGTGGCACACATCTGCCGGGATGTGAACTATGGCTGACTTATCCGCAACCTTCATGCCAACGGGGCATCCTTCTTCTTTATTTGTATTTATTTACATATTGGCCGAGGCCTGTACTATGGCTCCTACCTATATAAGGAGACATGAAACATCGGAGTGGTTCTTCTCCTATTGGTAATAATAACCGCCTTCGTCGGGTACGTTCTCCCCTGAGGACAGATGTCATTCTGAGGTGCAACAGTTATTACTAATCTTCTCTCTGCAGTACCTTATGTGGGCAATACCCTCGTTCAATGAATCTGAGGGGGCTTCTCCGTAGACAATGCCACCCTTACTCGATTCTTTGCTTTCCATTTTTTATTCCCCTTCGTAATCGCGGGCGCCACCCTGATTCACCTTCTTTTCCTTCATGAAACCGGCTCAAATAACCCTCTAGGTTTAAACTCCGACGCCGACAAAGTGTCCTTTCACCCCTACTTTTCCTACAAAGACCTCCTGGGCTTTGCCGTACTCCTTATTGCTCTAACAGCCCTTGCTCTCTTTTCCCCAAATCTTTTAGGAGATCCTGATAATTTTACCCCCGCCAATCCACTAGTTACCCCTCCGCATATTAAGCCTGAGTGATATTTCCTTTTCGCCTACGCAATTCTACGCTCCATCCCAAACAAGCTTGGGGGGGTTTTAGCTTTACTGGCCTCTATTCTGGTACTAATGGTGGTGCCAATTCTCCACACATCAAAGCAACGAGGCATTACATTTCGCCCCCTCTCACAGTTCCTGTTCTGGACTTTAATTGCAGACGTTGCTATCCTAACCTGAATTGGAGGAATGCCCGTCGAACACCCCTTTATTATTATTGGTCAGGTCGCATCTTTCCTGTATTTCTTCCTCTTCCTCATCCTCGCCCCACTAGCAGGATGACTAGAGAACAAAGCCCTCGAATGAGCC
>DC1_Talla
TGGCAAGCCTACGAAAAACCCACCCCCTACTGAAAATTGCAAACAGTGCACTTGTTGATCTTCCCGCTCCCTCGAATATCTCAGTGTGGTGAAACTTTGGCTCACTCCTGGGCCTCTGTCTAATTACCCAGATCCTTACAGGATTGTTCTTGGCGATACACTATACCGCCGACATCGCAACAGCTTTTTCATCTGTGGCACACATCTGCCGGGATGTGAACTATGGCTGACTTATCCGCAACCTTCATGCCAACGGGGCATCCTTCTTCTTTATTTGTATTTATTTACATATTGGCCGAGGCCTGTACTATGGCTCCTACCTATATAAGGAGACATGAAACATCGGAGTGGTTCTTCTCCTATTGGTAATAATAACCGCCTTCGTCGGGTACGTTCTCCCCTGAGGACAGATGTCATTCTGAGGTGCAACAGTTATTACTAATCTTCTCTCTGCAGTACCTTATGTGGGCAATACCCTCGTTCAATGAATCTGAGGGGGCTTCTCCGTAGACAATGCCACCCTTACTCGATTCTTTGCTTTCCATTTTTTATTCCCCTTCGTAATCGCGGGCGCCACCCTGATTCACCTTCTTTTCCTTCATGAAACCGGCTCAAATAACCCTCTAGGTTTAAACTCCGACGCCGACAAAGTGTCCTTTCACCCCTACTTTTCCTACAAAGACCTCCTGGGCTTTGCCGTACTCCTTATTGCTCTAACAGCCCTTGCTCTCTTTTCCCCAAATCTTTTAGGAGATCCTGATAATTTTACCCCCGCCAATCCACTAGTTACCCCTCCGCATATTAAGCCTGAGTGATATTTCCTTTTCGCCTACGCAATTCTACGCTCCATCCCAAACAAGCTTGGGGGGGTTTTAGCTTTACTGGCCTCTATTCTGGTACTAATGGTGGTGCCAATTCTCCACACATCAAAGCAACGAGGCATTACATTTCGCCCCCTCTCACAGTTCCTGTTCTGGACTTTAATTGCAGACGTTGCTATCCTAACCTGAATTGGAGGAATGCCCGTCGAACACCCCTTTATTATTATTGGTCAGGTCGCATCTTTCCTGTATTTCTTCCTCTTCCTCATCCTCGCCCCACTAGCAGGATGACTAGAGAACAAAGCCCTCGAATGAGCC
>DC3_Talla
TGGCAAGCCTACGAAAAACCCACCCCCTACTGAAAATTGCAAACAGTGCACTTGTTGATCTTCCCGCTCCCTCGAATATCTCAGTGTGGTGAAACTTTGGCTCACTCCTGGGCCTCTGTCTAATTACCCAGATCCTTACAGGATTGTTCTTGGCGATACACTATACCGCCGACATCGCAACAGCTTTTTCATCTGTGGCACACATCTGCCGGGATGTGAACTATGGCTGACTTATCCGCAACCTTCATGCCAACGGGGCATCCTTCTTCTTTATTTGTATTTATTTACATATTGGCCGAGGCCTGTACTATGGCTCCTACCTATATAAGGAGACATGAAACATCGGAGTGGTTCTTCTCCTATTGGTAATAATAACCGCCTTCGTCGGGTACGTTCTCCCCTGAGGACAGATGTCATTCTGAGGTGCAACAGTTATTACTAATCTTCTCTCTGCAGTACCTTATGTGGGCAATACCCTCGTTCAATGAATCTGAGGGGGCTTCTCCGTAGACAATGCCACCCTTACTCGATTCTTTGCTTTCCATTTTTTATTCCCCTTCGTAATCGCGGGCGCCACCCTGATTCACCTTCTTTTCCTTCATGAAACCGGCTCAAATAACCCTCTAGGTTTAAACTCCGACGCCGACAAAGTGTCCTTTCACCCCTACTTTTCCTACAAAGACCTCCTGGGCTTTGCCGTACTCCTTATTGCTCTAACAGCCCTTGCTCTCTTTTCCCCAAATCTTTTAGGAGATCCTGATAATTTTACCCCCGCCAATCCACTAGTTACCCCTCCGCATATTAAGCCTGAGTGATATTTCCTTTTCGCCTACGCAATTCTACGCTCCATCCCAAACAAGCTTGGGGGGGTTTTAGCTTTACTGGCCTCTATTCTGGTACTAATGGTGGTGCCAATTCTCCACACATCAAAGCAACGAGGCATTACATTTCGCCCCCTCTCACAGTTCCTGTTCTGGACTTTAATTGCAGACGTTGCTATCCTAACCTGAATTGGAGGAATGCCCGTCGAACACCCCTTTATTATTATTGGTCAGGTCGCATCTTTCCTGTATTTCTTCCTCTTCCTCATCCTCGCCCCACTAGCAGGATGACTAGAGAACAAAGCCCTCGAATGAGCC
>Hu13_Talla
TGGCAAGCCTACGAAAAACCCACCCCCTACTGAAAATTGCAAACAGTGCACTTGTTGATCTTCCCGCTCCCTCGAATATCTCAGTCTGGTGAAACTTTGGCTCACTCCTGGGCCTCTGTCTAATTACCCAGATCCTTACAGGATTGTTCTTGGCGATACACTATACCGCCGACATCGCAACAGCTTTTTCATCTGTGGCACACATCTGCCGGGATGTGAACTATGGCTGACTTATCCGCAACCTTCATGCCAACGGGGCATCCTTCTTCTTTATTTGTATTTATTTACATATTGGCCGAGGCCTGTACTATGGCTCCTACCTATATAAGGAGACATGAAACATCGGAGTGGTTCTTCTCCTATTGGTAATAATAACCGCCTTCGTCGGGTACGTTCTCCCCTGAGGACAGATGTCATTCTGAGGTGCAACAGTTATTACTAATCTTCTCTCTGCAGTACCTTATGTGGGCAATACCCTCGTTCAATGAATCTGAGGGGGCTTCTCCGTAGACAATGCCACCCTTACTCGATTCTTTGCTTTCCATTTTTTATTCCCCTTCGTAATCGCGGGCGCCACCCTGATTCACCTTCTTTTCCTTCATGAAACCGGCTCAAATAACCCTCTAGGTTTAAACTCCGACGCCGACAAAGTGTCCTTTCACCCCTACTTTTCCTACAAAGACCTCNTGGGCTTTGCCGTACTCCTTATTGNNCTAACAGCCCTTGCTCTCTTTTCCCCAAATCTTTTAGGAGATCCTGATAATTTTACCCCCGCCAATCCACTACTTACCCCTCCGCATATTAAGCCTGAGTGATATTTCCTTTTCGCCTACGCAATTCTACGCTCCATCCCAAACAAGCTTGGGGGGGTTTTAGCTTTACTGGCCTCTATTCTGGTACTAATGGTGGTGCCAATTCTCCACACATCAAAGCAACGAGGCATTACATTTCGCCCCCTCTCACAGTTCCTGTTCTGGACTTTAATTGCAGACGTTGCTGTCCTAACCTGAATTGGAGGAATGCCCGTCGAACACCCCTTTATTATTATTGGTCAGGTCGCATCTTTCCTGTATTTCTTCCTCTTCCTCATCCTCGCCCCACTAGCAGGATGACTAGAGAACAAAGCCCTCGAATGAGCC
>Hu17_Talla
TGGCAAGCCTACGAAAAACCCACCCCCTACTGAAAATTGCAAACAGTGCACTTGTTGATCTTCCCGCTCCCTCGAATATCTCAGTGTGGTGAAACTTTGGCTCACTCCTGGGCCTCTGTCTAATTACCCAGATCCTTACAGGATTGTTCTTGGCGATACACTATACCGCCGACATCGCAACAGCTTTTTCATCTGTGGCACACATCTGCCGGGATGTGAACTATGGCTGACTTATCCGCAACCTTCATGCCAACGGGGCATCCTTCTTCTTTATTTGTATTTATTTACATATTGGCCGAGGCCTGTACTATGGCTCCTACCTATATAAGGAGACATGAAACATCGGAGTGGTTCTTCTCCTATTGGTAATAATAACCGCCTTCGTCGGGTACGTTCTCCCCTGAGGACAGATGTCATTCTGAGGTGCAACAGTTATTACTAATCTTCTCTCTGCAGTACCTTATGTGGGCAATACCCTCGTTCAATGAATCTGAGGGGGCTTCTCCGTAGACAATGCCACCCTTACTCGATTCTTTGCTTTCCATTTTTTATTCCCCTTCGTAATCGCGGGCGCCACCCTGATTCACCTTCTTTTCCTTCATGAAACCGGCTCAAATAACCCTCTAGGTTTAAACTCCGACGCCGACAAAGTGTCCTTTCACCCCTACTTTTCCTACAAAGACCTCCTGGGCTTTGCCGTACTCCTTATTGCTCTAACAGCCCTTGCTCTCTTTTCCCCAAATCTTTTAGGAGATCCTGATAATTTTACCCCCGCCAATCCACTAGTTACCCCTCCGCATATTAAGCCTGAGTGATATTTCCTTTTCGCCTACGCAATTCTACGCTCCATCCCAAACAAGCTTGGGGGGGTTTTAGCTTTACTGGCCTCTATTCTGGTACTAATGGTGGTGCCAATTCTCCACACATCAAAGCAACGAGGCATTACATTTCGCCCCCTCTCACAGTTCCTGTTCTGGACTTTAGTTGCAGACGTTGCTGTCCTAACCTGAATTGGAGGAATGCCCGTCGAACACCCCTTTATTATTATTGGTCAGGTCGCATCTTTCCTGTATTTCTTCCTCTTCCTCATCCTCGCCCCACTAGCAGGATGACTAGAGAACAAAGCCCTCGAATGAGCC
>GM4_Talla
TGGCAAGCCTACGAAAAACCCACCCCCTACTGAAAATTGCAAACAGTGCACTTGTTGATCTTCCCGCTCCCTCGAATATCTCAGTGTGGTGAAACTTTGGCTCACTCCTGGGCCTCTGTCTAATTACCCAGATCCTTACAGGATTGTTCTTGGCGATACACTATACCGCCGACATCGCAACAGCTTTTTCATCTGTGGCACACATCTGCCGGGATGTGAACTATGGCTGACTTATCCGCAACCTTCATGCCAACGGGGCATCCTTCTTCTTTATTTGTATTTATTTACATATTGGCCGAGGCCTGTACTATGGCTCCTACCTATATAAGGAGACATGAAACATCGGAGTGGTTCTTCTCCTATTGGTGATAATAACCGCCTTCGTCGGGTACGTTCTCCCCTGAGGACAGATGTCATTCTGAGGTGCAACAGTTATTACTAATCTTCTCTCTGCAGTACCTTATGTGGGCAATACCCTCGTTCAATGAATCTGAGGGGGCTTCTCCGTAGACAATGCCACCCTTACTCGATTCTTTGCTTTCCATTTTTTATTCCCCTTCGTAATCGCGGGCGCCACCCTGATTCACCTTCTTTTCCTTCATGAAACCGGCTCAAATAACCCTCTAGGTTTAAACTCCGACGCCGACAAAGTGTCCTTTCACCCCTACTTTTCCTACAAAGACCTCCTGGGCTTTGCCGTACTCCTTATTGCTCTAACAGCCCTTGCTCTCTTTTCCCCGAATCTTTTAGGAGATCCTGATAATTTTACCCCCGCCAATCCACTAGTTACCCCTCCGCATATTAAGCCTGAGTGATATTTCCTTTTCGCCTACGCAATTCTACGCTCCATCCCAAACAAGCTTGGGGGGGTTTTAGCTTTACTGGCCTCTATTCTGGTACTAATGGTGGTGCCAATTCTCCACACATCAAAGCAACGAGGCATTACATTTCGCCCCCTCTCACAGTTCCTGTTCTGGACTTTAATTGCAGACGTTGCTATCCTAACCTGAATTGGAGGAATGCCCGTCGAACACCCCTTTATTATTATTGGTCAGGTCGCATCTTTCCTGTATTTCTTCCTCTTCCTCATCCTCGCCCCACTAGCAGGATGACTAGAGAACAAAGCCCTCGAATGAGCC
>GM3_Talla
TGGCAAGCCTACGAAAAACCCACCCCCTACTGAAAATTGCAAACAGTGCACTTGTTGATCTTCCCGCTCCCTCGAATATCTCAGTGTGGTGAAACTTTGGCTCACTCCTGGGCCTCTGTCTAATTACCCAGATCCTTACAGGATTGTTCTTGGCGATACACTATACCGCCGACATCGCAACAGCTTTTTCATCTGTGGCACACATCTGCCGGGATGTGAACTATGGCTGACTTATCCGCAACCTTCATGCCAACGGGGCATCCTTCTTCTTTATTTGTATTTATTTACATATTGGCCGAGGCCTGTACTATGGCTCCTACCTATATAAGGAGACATGAAACATCGGAGTGGTTCTTCTCCTATTGGTAATAATAACCGCCTTCGTCGGGTACGTTCTCCCCTGAGGACAGATGTCATTCTGAGGTGCAACAGTTATTACTAATCTTCTCTCTGCAGTACCTTATGTGGGCAATACCCTCGTTCAATGAATCTGAGGGGGCTTCTCCGTAGACAATGCCACCCTTACTCGATTCTTTGCTTTCCATTTTTTATTCCCCTTCGTAATCGCGGGCGCCACCCTGATTCACCTTCTTTTCCTTCATGAAACCGGCTCAAATAACCCTCTAGGTTTAAACTCCGACGCCGACAAAGTGTCCTTTCACCCCTACTTTTCCTACAAAGACCTCCTGGGCTTTGCCGTACTCCTTATTGCTCTAACAGCCCTTGCTCTCTTTTCCCCAAATCTTTTAGGAGATCCTGATAATTTTACCCCCGCCAATCCACTAGTTACCCCTCCGCATATTAAGCCTGAGTGATATTTCCTTTTCGCCTACGCAATTCTACGCTCCATCCCAAACAAGCTTGGGGGGGTTTTAGCTTTACTGGCCTCTATTCTGGTACTAATGGTGGTGCCAATTCTCCACACATCAAAGCAACGAGGCATTACATTTCGCCCCCTCTCACAGTTCCTGTTCTGGACTTTAATTGCAGACGTTGCTATCCTAACCTGAATTGGAGGAATGCCCGTCGAACACCCCTTTATTATTATTGGTCAGGTCGCATCTTTCCTGTATTTCTTCCTCTTCCTCATCCTCGCCCCACTAGCAGGATGACTAGAGAACAAAGCCCTCGAATGAGCC
>GM2_Talla
TGGCAAGCCTACGAAAAACCCACCCCCTACTGAAAATTGCAAACAGTGCACTTGTTGATCTTCCCGCTCCCTCGAATATCTCAGTGTGGTGAAACTTTGGCTCACTCCTGGGCCTCTGTCTAATTACCCAGATCCTTACAGGATTGTTCTTGGCGATACACTATACCGCCGACATCGCAACAGCTTTTTCATCTGTGGCACACATCTGCCGGGATGTGAACTATGGCTGACTTATCCGCAACCTTCATGCCAACGGGGCATCCTTCTTCTTTATTTGTATTTATTTACATATTGGCCGAGGCCTGTACTATGGCTCCTACCTATATAAGGAGACATGAAACATCGGAGTGGTTCTTCTCCTATTGGTGATAATAACCGCCTTCGTCGGGTACGTTCTCCCCTGAGGACAGATGTCATTCTGAGGTGCAACAGTTATTACTAATCTTCTCTCTGCAGTACCTTATGTGGGCAATACCCTCGTTCAATGAATCTGAGGGGGCTTCTCCGTAGACAATGCCACCCTTACTCGATTCTTTGCTTTCCATTTTTTATTCCCCTTCGTAATCGCGGGCGCCACCCTGATTCACCTTCTTTTCCTTCATGAAACCGGCTCAAATAACCCTCTAGGTTTAAACTCCGACGCCGACAAAGTGTCCTTTCACCCCTACTTTTCCTACAAAGACCTCCTGGGCTTTGCCGTACTCCTTATTGCTCTAACAGCCCTTGCTCTCTTTTCCCCGAATCTTTTAGGAGATCCTGATAATTTTACCCCCGCCAATCCACTAGTTACCCCTCCGCATATTAAGCCTGAGTGATATTTCCTTTTCGCCTACGCAATTCTACGCTCCATCCCAAACAAGCTTGGGGGGGTTTTAGCTTTACTGGCCTCTATTCTGGTACTAATGGTGGTGCCAATTCTCCACACATCAAAGCAACGAGGCATTACATTTCGCCCCCTCTCACAGTTCCTGTTCTGGACTTTAATTGCAGACGTTGCTATCCTAACCTGAATTGGAGGAATGCCCGTCGAACACCCCTTTATTATTATTGGTCAGGTCGCATCTTTCCTGTATTTCTTCCTCTTCCTCATCCTCGCCCCACTAGCAGGATGACTAGAGAACAAAGCCCTCGAATGAGCC
>LC80_Tippah
TGGCAAGCCTACGAAAAACCCACCCCCTACTGAAAATTGCAAACAGTGCACTTGTTGATCTTCCCGCTCCCTCGAATATCTCAGTGTGGTGAAACTTTGGCTCACTCCTGGGCCTCTGTCTAATTACCCAGATCCTTACAGGATTGTTCTTGGCGATACACTATACCGCCGACATCGCAACAGCTTTTTCATCTGTGGCACACATCTGCCGGGATGTGAACTATGGCTGACTTATCCGCAACCTTCATGCCAACGGGGCATCCTTCTTCTTTATTTGTATTTATTTACATATTGGCCGAGGCCTGTACTATGGCTCCTACCTATATAAGGAGACATGAAACATCGGAGTGGTTCTTCTCCTATTGGTGATAATAACCGCCTTCGTCGGGTACGTTCTCCCCTGAGGACAGATGTCATTCTGAGGTGCAACAGTTATTACTAATCTTCTCTCTGCAGTACCTTATGTGGGCAATACCCTCGTTCAATGAATCTGAGGGGGCTTCTCCGTAGACAATGCCACCCTTACTCGATTCTTTGCTTTCCATTTTTTATTCCCCTTCGTAATCGCGGGCGCCACCCTGATTCACCTTCTTTTCCTTCATGAAACCGGCTCAAATAACCCTCTAGGTTTAAACTCCGACGCCGACAAAGTGTCCTTTCACCCCTACTTTTCCTACAAAGACCTCCTGGGCTTTGCCGTACTCCTTATTGCTCTAACAGCCCTTGCTCTCTTTTCCCCGAATCTTTTAGGAGATCCTGATAATTTTACCCCCGCCAATCCACTAGTTACCCCTCCGCATATTAAGCCTGAGTGATATTTCCTTTTCGCCTACGCAATTCTACGCTCCATCCCAAACAAGCTTGGGGGGGTTTTAGCTTTACTGGCCTCTATTCTGGTACTAATGGTGGTGCCAATTCTCCACACATCAAAGCAACGAGGCATTACATTTCGCCCCCTCTCACAGTTCCTGTTCTGGACTTTAATTGCAGACGTTGCTATCCTAACCTGAATTGGAGGAATGCCCGTCGAACACCCCTTTATTATTATTGGTCAGGTCGCATCTTTCCTGTATTTCTTCCTCTTCCTCATCCTCGCCCCACTAGCAGGATGACTAGAGAACAAAGCCCTCGAATGAGCC
>LC79_Tippah
TGGCAAGCCTACGAAAAACCCACCCCCTACTGAAAATTGCAAACAGTGCACTTGTTGATCTTCCCGCTCCCTCGAATATCTCAGTGTGGTGAAACTTTGGCTCACTCCTGGGCCTCTGTCTAATTACCCAGATCCTTACAGGATTGTTCTTGGCGATACACTATACCGCCGACATCGCAACAGCTTTTTCATCTGTGGCACACATCTGCCGGGATGTGAACTATGGCTGACTTATCCGCAACCTTCATGCCAACGGGGCATCCTTCTTCTTTATTTGTATTTATTTACATATTGGCCGAGGCCTGTACTATGGCTCCTACCTATATAAGGAGACATGAAACATCGGAGTGGTTCTTCTCCTATTGGTGATAATAACCGCCTTCGTCGGGTACGTTCTCCCCTGAGGACAGATGTCATTCTGAGGTGCAACAGTTATTACTAATCTTCTCTCTGCAGTACCTTATGTGGGCAATACCCTCGTTCAATGAATCTGAGGGGGCTTCTCCGTAGACAATGCCACCCTTACTCGATTCTTTGCTTTCCATTTTTTATTCCCCTTCGTAATCGCGGGCGCCACCCTGATTCACCTTCTTTTCCTTCATGAAACCGGCTCAAATAACCCTCTAGGTTTAAACTCCGACGCCGACAAAGTGTCCTTTCACCCCTACTTTTCCTACAAAGACCTCCTGGGCTTTGCCGTACTCCTTATTGCTCTAACAGCCCTTGCTCTCTTTTCCCCGAATCTTTTAGGAGATCCTGATAATTTTACCCCCGCCAATCCACTAGTTACCCCTCCGCATATTAAGCCTGAGTGATACTTCCTTTTCGCCTACGCAATTCTACGCTCCATCCCAAACAAGCTTGGGGGGGTTTTAGCTTTACTGGCCTCTATTCTGGTACTAATGGTGGTGCCAATTCTCCACACATCAAAGCAACGAGGCATTACATTTCGCCCCCTCTCACAGTTCCTGTTCTGGACTTTAATTGCAGACGTTGCTATCCTAACCTGAATTGGAGGAATGCCCGTCGAACACCCCTTTATTATTATTGGTCAGGTCGCATCTTTCCTGTATTTCTTCCTCTTCCTCATCCTCGCCCCACTAGCAGGATGACTAGAGAACAAAGCCCTCGAATGAGCC
>UC2-5_Tippah
TGGCAAGCCTACGAAAAACCCACCCCCTACTGAAAATTGCAAACAGTGCACTTGTTGATCTTCCCGCTCCCTCGAATATCTCAGTGTGGTGAAACTTTGGCTCACTCCTGGGCCTCTGTCTAATTACCCAGATCCTTACAGGATTGTTCTTGGCGATACACTATACCGCCGACATCGCAACAGCTTTTTCATCTGTGGCACACATCTGCCGGGATGTGAACTATGGCTGACTTATCCGCAACCTTCATGCCAACGGGGCATCCTTCTTCTTTATTTGTATTTATTTACATATTGGCCGAGGCCTGTACTATGGCTCCTACCTATATAAGGAGACATGAAACATCGGAGTGGTTCTTCTCCTATTGGTGATAATAACCGCCTTCGTCGGGTACGTTCTCCCCTGAGGACAGATGTCATTCTGAGGTGCAACAGTTATTACTAATCTTCTCTCTGCAGTACCTTATGTGGGCAATACCCTCGTTCAATGAATCTGAGGGGGCTTCTCCGTAGACAATGCCACCCTTACTCGATTCTTTGCTTTCCATTTTTTATTCCCCTTCGTAATCGCGGGCGCCACCCTGATTCACCTTCTTTTCCTTCATGAAACCGGCTCAAATNACCCTCTAGGTTTAAACTCCGACGCCGACAAAGTGTCCTTTCACCCCTACTTTTNCTACAAAGACCTCCTGGGCTTTGCCGTACTCCTTATTGCTCTAACAGCCTTTGCTCTCTTTTCCCCAAATCTTTTAGGAGATCCTGATAATTTTACCCCCGCCAATCCACTAGTTACCCCTCCGCATATTAAGCCTGAGTGATACTTCCTTTTCGCCTACGCAATTCTACGCTCCATCCCAAACAAGCTTGGGGGGGTTTTAGCTTTACTGGCCTCTATTCTGGTACTAATGGTGGTGCCAATTCTCCACACATCAAAGCAACGAGGCATTACATTTCGCCCCCTCTCACAGTTCCTGTTCTGGACTTTAATTGCAGACGTTGCTATCCTAACCTGAATTGGAGGAATGCCCGTCGAACACCCCTTTATTATTATTGGTCAGGTCGCATCTTTCCTGTATTTCTTCCTCTTCCTCATCCTCGCCCCACTAGCAGGATGACTAGAGAACAAAGCCCTCGAATGAGCC
>UC2-4_Tippah
TGGCAAGCCTACGAAAAACCCACCCCCTACTGAAAATTGCAAACAGTGCACTTGTTGATCTTCCCGCTCCCTCGAATATCTCAGTGTGGTGAAACTTTGGCTCACTCCTGGGCCTCTGTCTAATTACCCAGATCCTTACAGGATTGTTCTTGGCGATACACTATACCGCCGACATCGCAACAGCTTTTTCATCTGTGGCACACATCTGCCGGGATGTGAACTATGGCTGACTTATCCGCAACCTTCATGCCAACGGGGCATCCTTCTTCTTTATTTGTATTTATTTACATATTGGCCGAGGCCTGTACTATGGCTCCTACCTATATAAGGAGACATGAAACATCGGAGTGGTTCTTCTCCTATTGGTGATAATAACCGCCTTCGTCGGGTACGTTCTCCCCTGAGGACAGATGTCATTCTGAGGTGCAACAGTTATTACTAATCTTCTCTCTGCAGTACCTTATGTGGGCAATACCCTCGTTCAATGAATCTGAGGGGGCTTCTCCGTAGACAATGCCACCCTTACTCGATTCTTTGCTTTCCATTTTTTATTCCCCTTCGTAATCGCGGGCGCCACCCTGATTCACCTTCTTTTCCTTCATGAAACCGGCTCAAATAACCCTCTAGGTTTAAACTCCGACGCCGACAAAGTGTCCTTTCACCCCTACTTTTCCTACAAAGACCTCCTGGGCTTTGCCGTACTCCTTATTGCTCTAACAGCCCTTGCTCTCTTTTCCCCGAATCTTTTAGGAGATCCTGATAATTTTACCCCCGCCAATCCACTAGTTACCCCTCCGCATATTAAGCCTGAGTGATATTTCCTTTTCGCCTACGCAATTCTACGCTCCATCCCAAACAAGCTTGGGGGGGTTTTAGCTTTACTGGCCTCTATTCTGGTACTAATGGTGGTGCCAATTCTCCACACATCAAAGCAACGAGGCATTACATTTCGCCCCCTCTCACAGTTCCTGTTCTGGACTTTAATTGCAGACGTTGCTATCCTAACCTGAATTGGAGGAATGCCCGTCGAACACCCCTTTATTATTATTGGTCAGGTCGCATCTTTCCTGTATTTCTTCCTCTTCCTCATCCTCGCCCCACTAGCAGGATGACTAGAGAACAAAGCCCTCGAATGAGCC
>T1_Tippah
TGGCAAGCCTACGAAAAACCCACCCCCTACTGAAAATTGCAAACAGTGCACTTGTTGATCTTCCCGCTCCCTCGAATATCTCAGTGTGGTGAAACTTTGGCTCACTCCTGGGCCTCTGTCTAATTACCCAGATCCTTACAGGATTGTTCTTGGCGATACACTATACCGCCGACATCGCAACAGCTTTTTCATCTGTGGCACACATCTGCCGGGATGTGAACTATGGCTGACTTATCCGCAACCTTCATGCCAACGGAGCATCCTTCTTCTTTATTTGTATTTATTTACATATTGGCCGAGGCCTGTACTATGGCTCCTACCTATATAAGGAGACATGAAACATCGGAGTGGTTCTTCTCCTATTGGTAATAATAACCGCCTTCGTCGGGTACGTTCTCCCCTGAGGACAGATGTCATTCTGAGGTGCAACAGTTATTACTAATCTTCTCTCTGCAGTACCTTATGTGGGCAATACCCTCGTTCAATGAATCTGAGGGGGCTTCTCCGTAGACAATGCCACCCTTACTCGATTCTTTGCTTTCCATTTTTTATTCCCCTTCGTAATCGCGGGCGCCACCCTGATNCANCTTCTTTTCCTTCATGAAACCGGCTCAAATAACCCTCTAGGTTTAAANTCCGACGCCGACAAAGTGTCCTTTCACCCCTACTTTTCCTACAAAGACCTCCTGGGCTTTGCCGTACTCCTTATTGCTCTAACAGCCCTTGCTCTCTTTTCCCCGAATCTTTTAGGAGATCCTGATAATTTTACCCCCGCCAATNCACTAGTTACCCCTCCGCATATTAAGCCTGAGTGATATTTCCTTTTCGCCTACGCAATNCTACGCTNCATCCCAAACAAGCTTGGGGGGGTTTTAGCTTTACTGGCCTCTATTCTGGTACTAATGGTGGTGCCAATTCTCCACACATCAAAGCAACGAGGCATTACATTTCGCCCCCTCTCACAGTTCCTGTTCTGGACTTTAATTGCAGACGTTGCTATCCTAACCTGAATTGGAGGAATGCCCGTCGAACACCCCTTTATTATTATTGGTCANGTCGCATCTTTCCTGTATTTCTTCCTCTTCCTCATCCTCGCCCCACTAGCNGGATGNCTAGAGAACAAAGCCCTCGAATGAGCC
>T2_Tippah
TGGCAAGCCTACGAAAAACCCACCCCCTACTGAAAATTGCAAACAGTGCACTTGTTGATCTTCCCGCTCCCTCGAATATCTCAGTGTGGTGAAACTTTGGCTCACTCCTGGGCCTCTGTCTAATTACCCAGATCCTTACAGGATTGTTCTTGGCGATACACTATACCGCCGACATCGCAACAGCTTTTTCATCTGTGGCACACATCTGCCGGGATGTGAACTATGGCTGACTTATCCGCAACCTTCATGCCAACGGAGCATCCTTCTTCTTTATTTGTATTTATTTACATATTGGCCGAGGCCTGTACTATGGCTCCTACCTATATAAGGAGACATGAAACATCGGAGTGGTTCTTCTCCTATTGGTAATAATAACCGCCTTCGTCGGGTACGTTCTCCCCTGAGGACAGATGTCATTCTGAGGTGCAACAGTTATTACTAATCTTCTCTCTGCAGTACCTTATGTGGGCAATACCCTCGTTCAATGAATCTGAGGGGGCTTCTCCGTAGACAATGCCACCCTTACTCGATTCTTTGCTTTCCATTTTTTATTCCCCTTCGTAATCGCGGGCGCCACCCTGATNCANCTTCTTTTCCTTCATGAAACCGGCTCAAATAACCCTCTAGGTTTAAACTCCGACGCCGACAAAGTGTCCTTTCACCCCTACTTTTCCTACAAAGACCTCCTGGGCTTTGCCGTACTCCTTATTGCTCTAACAGCCCTTGCTCTCTTTTCCCCGAATCTTTTAGGAGATCCTGATAATTTTACCCCCGCCAATCCACTAGTTACCCCTCCGCATATTAAGCCTGAGTGATATTTCCTTTTCGCCTACGCAATTCTACGCTCCATCCCAAACAAGCTTGGGGGGGTTTTAGCTTTACTGGCCTCTATTCTGGTACTAATGGTGGTGCCAATTCTCCACACATCAAAGCAACGAGGCATTACATTTCGCCCCCTCTCACAGTTCCTGTTCTGGACTTTAATTGCAGACGTTGCTATCCTAACCTGAATTGGAGGAATGCCCGTCGAACACCCCTTTATTATTATTGGTCAGGTCGCATCTTTCCTGTATTTCTTCCTCTTCCTCATCCTCGCCCCACTAGCAGGATGACTAGAGAACAAAGCCCTCGAATGAGCC
>CH9_Tippah
TGGCAAGCCTACGAAAAACCCACCCCCTACTGAAAATTGCAAACAGTGCACTTGTTGATCTTCCCGCTCCCTCGAATATCTCAGTGTGGTGAAACTTTGGCTCACTCCTGGGCCTCTGTCTAATTACCCAGATCCTTACAGGATTGTTCTTGGCGATACACTATACCGCCGACATCGCAACAGCTTTTTCATCTGTGGCACACATCTGCCGGGATGTGAACTATGGCTGACTTATCCGCAACCTTCATGCCAACGGGGCATCCTTCTTCTTTATTTGTATTTATTTACATATTGGCCGAGGCCTGTACTATGGCTCCTACCTATATAAGGAGACATGAAACATCGGAGTGGTTCTTCTCCTATTGGTGATAATAACCGCCTTCGTCGGGTACGTTCTCCCCTGAGGACAGATGTCATTCTGAGGTGCAACAGTTATTACTAATCTTCTCTCTGCAGTACCTTATGTGGGCAATACCCTCGTTCAATGAATCTGAGGGGGCTTCTCCGTAGACAATGCCACCCTTACTCGATTCTTTGCTTTCCATTTTTTATTCCCCTTCGTAATCGCGGGCGCCACCCTGATTCACCTTCTTTTCCTTCATGAAACCGGCTCAAATAACCCTCTAGGTTTAAACTCCGACGCCGACAAAGTGTCCTTTCACCCCTACTTTTCCTACAAAGACCTCCTGGGCTTTGCCGTACTCCTTATTGCTCTAACAGCCCTTGCTCTCTTTTCCCCGAATCTTTTAGGAGATCCTGATAATTTTACCCCCGCCAATCCACTAGTTACCCCTCCGCATATTAAGCCTGAGTGATATTTCCTTTTCGCCTACGCNATTCTACGCTCCATCCCAAACAAGCTTGGGGGGGTTTTAGCTTTACTGGCCTCTATTCTGGTACTAANGGTGGNGCCAATTCTCCACACATCAAAGCAACGAGGCATTACATTTCGCCCCCTCTCACAGTTCCTGTTCTGGACTTTAATTGCAGACGTTGCTATCCTAACCTGAATTGGAGGAATGCCCGTCGAACACCCCTTTATTATTATTGGTCAGGTCGCATCTTTCCTGTATTTCTTCCTCTTCCTCATCCTCGCCCCACTAGCAGGATGACTAGAGAACAAAGCCCTCGAATGAGCC
>CH6_Tippah
TGGCAAGCCTACGAAAAACCCACCCCCTACTGAAAATTGCAAACAGTGCACTTGTTGATCTTCCCGCTCCCTCGAATATCTCAGTGTGGTGAAACTTTGGCTCACTCCTGGGCCTCTGTCTAATTACCCAGATCCTTACAGGATTGTTCTTGGCGATACACTATACCGCCGACATCGCAACAGCTTTTTCATCTGTGGCACACATCTGCCGGGATGTGAACTATGGCTGACTTATCCGCAACCTTCATGCCAACGGGGCATCCTTCTTCTTTATTTGTATTTATTTACATATTGGCCGAGGCCTGTACTATGGCTCCTACCTATATAAGGAGACATGAAACATCGGAGTGGTTCTTCTCCTATTGGTGATAATAACCGCCTTCGTCGGGTACGTTCTCCCCTGAGGACAGATGTCATTCTGAGGTGCAACAGTTATTACTAATCTTCTCTCTGCAGTACCTTATGTGGGCAATACCCTCGTTCAATGAATCTGAGGGGGCTTCTCCGTAGACAATGCCACCCTTACTCGATTCTTTGCTTTCCATTTTTTATTCCCCTTCGTAATCGCGGGCGCCACCCTGATTCACCTTCTTTTCCTTCATGAAACCGGCTCANATAACCCTCTAGGTTTAAACTCCGACGCCGACAAAGTGTCCTTTCACCCCTACTTTTCCTACAAAGACCTCCTGGGCTTTGCCGTACTCCTTATTGCTCTAACAGCCCTTGCTCTCTTTTCCCCGAATCTTTTAGGAGATCCTGATAATTTTACCCCCGCCAATCCACTAGTTACCCCTCCGCATATTAAGCCTGAGTGATANTTCCTTTTCGCCTACGCAATTTTACGCTCCATCCCAAACAAGCTTGGGGGGGTTTTAGCTTTACTGGCCTCTATTCTGGTACTAATGGTGGTGCCAATTCTCCACACATCAAAGCAACGAGGCATTACATTTCGCCCCCTCTCACAGTTCCTGTTCTGGACTTTAATTGCAGACGTTGCTATCCTAACCTGAATTGGAGGAATGCCCGTCGAACACCCCTTTATTATTATTGGTCAGGTCGCATCTTTCCTGTATTTCTTCCTCTTCCTCATCCTCGCCCCACTAGCAGGATGACTAGAGAACAAAGCCCTCGAATGAGCC
>CH5_Tippah
TGGCAAGCCTACGAAAAACCCACCCCCTACTGAAAATTGCAAACAGTGCACTTGTTGATCTTCCCGCTCCCTCGAATATCTCAGTGTGGTGAAACTTTGGCTCACTCCTGGGCCTCTGTCTAATTACCCAGATCCTTACAGGATTGTTCTTGGCGATACACTATACCGCCGACATCGCAACAGCTTTTTCATCTGTGGCACACATCTGCCGGGATGTGAACTATGGCTGACTTATCCGCAACCTTCATGCCAACGGGGCATCCTTCTTCTTTATTTGTATTTATTTACATATTGGCCGAGGCCTGTACTATGGCTCCTACCTATATAAGGAGACATGAAACATCGGAGTGGTTCTTCTCCTATTGGTGATAATAACCGCCTTCGTCGGGTACGTTCTCCCCTGAGGACAGATGTCATTCTGAGGTGCAACAGTTATTACTAATCTTCTCTCTGCAGTACCTTATGTGGGCAATACCCTCGTTCAATGAATCTGAGGGGGCTTCTCCGTAGACAATGCCACCCTTACTCGATTCTTTGCTTTCCATTTTTTATTCCCCTTCGTAATCGCGGGCGCCACCCTGATTCACCTTCTTTTCCTTCATGAAACCGGCTCAAATAACCCTCTAGGTTTAAACTCCGACGCCGACAAAGTGTCCTTTCACCCCTACTTTTCCTACAAAGACCTCCTGGGCTTTGCCGTACTCCTTATTGCTCTAACAGCCCTTGCTCTCTTTTCCCCAAATCTTTTAGGAGATCCTGATAATTTTACCCCCGCCAATCCACTAGTTACCCCTCCGCATATTAAGCCTGAGTGATACTTCCTTTTCGCCTACGCAATTCTACGCTCCATCCCAAACAAGCTTGGGGGGGTTTTAGCTTTACTGGCCTCTATTCTGGTACTAATGGTGGTGCCAATTCTCCACACATCAAAGCAACGAGGCATTACATTTCGCCCCCTCTCACAGTTCCTGTTCTGGACTTTAATTGCAGACGTTGCTATCCTAACCTGAATTGGAGGAATGCCCGTCGAACACCCCTTTATTATTATTGGTCAGGTCGCATCTTTCCTGTATTTCTTCCTCTTCCTCATCCTCGCCCCACTAGCAGGATGACTAGAGAACAAAGCCCTCGAATGAGCC
>CH4_Tippah
TGGCAAGCCTACGAAAAACCCACCCCCTACTGAAAATTGCAAACAGTGCACTTGTTGATCTTCCCGCTCCCTCGAATATCTCAGTGTGGTGAAACTTTGGCTCACTCCTGGGCCTCTGTCTAATTACCCAGATCCTTACAGGATTGTTCTTGGCGATACACTATACCGCCGACATCGCAACAGCTTTTTCATCTGTGGCACACATCTGCCGGGATGTGAACTATGGCTGACTTATCCGCAACCTTCATGCCAACGGGGCATCCTTCTTCTTTATTTGTATTTATTTACATATTGGCCGAGGCCTGTACTATGGCTCCTACCTATATAAGGAGACATGAAACATCGGAGTGGTTCTTCTCCTATTGGTGATAATAACCGCCTTCGTCGGGTACGTTCTCCCCTGAGGACAGATGTCATTCTGAGGTGCAACAGTTATTACTAATCTTCTCTCTGCAGTACCTTATGTGGGCAATACCCTCGTTCAATGAATCTGAGGGGGCTTCTCCGTAGACAATGCCACCCTTACTCGATTCTTTGCTTTCCATTTTTTATTCCCCTTCGTAATCGCGGGCGCCACCCTGATTCACCTTCTTTTCCTTCATGAAACCGGCTCAAATAACCCTCTAGGTTTAAACTCCGACGCCGACAAAGTGTCCTTTCACCCCTACTTTTCCTACAAAGACCTCCTGGGCTTTGCCGTACTCCTTATTGCTCTAACAGCCCTTGCTCTCTTTTCCCCAAATCTTTTAGGAGATCCTGATAATTTTACCCCCGCCAATCCACTAGTTACCCCTCCGCATATTAAGCCTGAGTGATACTTCCTTTTCGCCTACGCAATTCTACGCTCCATCCCAAACAAGCTTGGGGGGGTTTTAGCTTTACTGGCCTCTATTCTGGTACTAATGGTGGTGCCAATTCTCCACACATCAAAGCAACGAGGCATTACATTTCGCCCCCTCTCACAGTTCCTGTTCTGGACTTTAATTGCAGACGTTGCTATCCTAACCTGAATTGGAGGAATGCCCGTCGAACACCCCTTTATTATTATTGGTCAGGTCGCATCTTTCCTGTATTTCTTCCTCTTCCTCATCCTCGCCCCACTAGCAGGATGACTAGAGAACAAAGCCCTCGAATGAGCC
>CH1_Tippah
TGGCAAGCCTACGAAAAACCCACCCCCTACTGAAAATTGCAAACAGTGCACTTGTTGATCTTCCCGCTCCCTCAAATATCTCAGTGTGGTGAAACTTTGGCTCACTCCTGGGCCTCTGTCTAATTACCCAGATCCTTACAGGATTGTTCTTGGCGATACACTATACCGCCGACATCGCAACAGCTTTTTCATCTGTGGCACACATCTGCCGGGATGTGAACTATGGCTGACTTATCCGCAACCTTCATGCCAACGGGGCATCCTTCTTCTTTATTTGTATTTATTTACATATTGGCCGAGGCCTGTACTATGGCTCCTACCTATATAAGGAGACATGAAACATCGGAGTGGTTCTTCTCCTATTGGTGATAATAACCGCCTTCGTCGGGTACGTTCTCCCCTGAGGACAGATGTCATTCTGAGGTGCAACAGTTATTACTAATCTTCTCTCTGCAGTACCTTATGTGGGCAATACCCTCGTTCAATGAATCTGAGGGGGCTTCTCCGTAGACAATGCCACCCTTACTCGATTCTTTGCTTTCCATTTTTTATTCCCCTTCGTAATCGCGGGCGCCACCCTGATTCACCTTCTTTTCCTTCATGAAACCGGCTCAAATAACCCTCTAGGTTTAAACTCCGACGCCGACAAAGTGTCCTTTCACCCCTACTTTTCCTACAAAGACCTCCTGGGCTTTGCCGTACTCCTTATTGCTCTAACAGCCCTTGCTCTCTTTTCCCCGAATCTTTTAGGAGATCCTGATAATTTTACCCCCGCCAATCCACTAGTTACCCCTCCGCATATTAAGCCTGAGTGATATTTCCTTTTCGCCTACGCAATTCTACGCTCCATCCCAAACAAGCTTGGGGGGGTTTTAGCTTTACTGGCCTCTATTCTGGTACTAATGGTGGTGCCAATTCTCCACACATCAAAGCAACGAGGCATTACATTTCGCCCCCTCTCACAGTTCCTGTTCTGGACTTTAATTGCAGACGTTGCTATCCTAACCTGAATTGGAGGAATGCCCGTCGAACACCCCTTTATTATTATTGGTCAGGTCGCATCTTTCCTGTATTTCTTCCTCTTCCTCATCCTCGCCCCACTAGCAGGATGACTAGAGAACAAAGCCCTCGAATGAGCC
>YC9_Tippah
TGGCAAGCCTACGAAAAACCCACCCCCTACTGAAAATTGCAAACAGTGCACTTGTTGATCTTCCCGCTCCCTCGAATATCTCAGTGTGGTGAAACTTTGGCTCACTCCTGGGCCTCTGTCTAATTACCCAGATCCTTACAGGATTGTTCTTGGCGATACACTATACCGCCGACATCGCAACAGCTTTTTCATCTGTGGCACACATCTGCCGGGATGTGAACTATGGCTGACTTATCCGCAACCTTCATGCCAACGGGGCATCCTTCTTCTTTATTTGTATTTATTTACATATTGGCCGAGGCCTGTACTATGGCTCCTACCTATATAAGGAGACATGAAACATCGGAGTGGTTCTTCTCCTATTGGTGATAATAACCGCCTTCGTCGGGTACGTTCTCCCCTGAGGACAGATGTCATTCTGAGGTGCAACAGTTATTACTAATCTTCTCTCTGCAGTACCTTATGTGGGCAATACCCTCGTTCAATGAATCTGAGGGGGCTTCTCCGTAGACAATGCCACCCTTACTCGATTCTTTGCTTTCCATTTTTTATTCCCCTTCGTAATCGCGGGCGCCACCCTGATTCACCTTCTTTTCCTTCATGAAACCGGCTCAAATAACCCTCTAGGTTTAAACTCCGACGCCGACAAAGTGTCCTTTCACCCCTACTTTTCCTACAAAGACCTCCTGGGCTTTGCCGTACTCCTTATTGCTCTAACAGCCCTTGCTCTCTTTTCCCCGAATCTTTTAGGAGATCCTGATAATTTTACCCCCGCCAATCCACTAGTTACCCCTCCGCATATTAAGCCTGAGTGATATTTCCTTTTCGCCTACGCAATTCTACGCTCCATCCCAAACAAGCTTGGGGGGGTTTTAGCTTTACTGGCCTCTATTCTGGTACTAATGGTGGTGCCAATTCTCCACACATCAAAGCAACGAGGCATTACATTTCGCCCCCTCTCACAGTTCCTGTTCTGGACTTTAATTGCAGACGTTGCTATCCTAACCTGAATTGGAGGAATGCCCGTCGAACACCCCTTTATTATTATTGGTCAGGTCGCATCTTTCCTGTATTTCTTCCTCTTCCTCATCCTCGCCCCACTAGCAGGATGACTAGAGAACAAAGCCCTCGAATGAGCC
>YC10_Tippah
TGGCAAGCCTACGAAAAACCCACCCCCTACTGAAAATTGCAAACAGTGCACTTGTTGATCTTCCCGCTCCCTCGAATATCTCAGTGTGGTGAAACTTTGGCTCACTCCTGGGCCTCTGTCTAATTACCCAGATCCTTACAGGATTGTTCTTGGCGATACACTATACCGCCGACATCGCAACAGCTTTTTCATCTGTGGCACACATCTGCCGGGATGTGAACTATGGCTGACTTATCCGCAACCTTCATGCCAACGGGGCATCCTTCTTCTTTATTTGTATTTATTTACATATTGGCCGAGGCCTGTACTATGGCTCCTACCTATATAAGGAGACATGAAACATCGGAGTGGTTCTTCTCCTATTGGTGATAATAACCGCCTTCGTCGGGTACGTTCTCCCCTGAGGACAGATGTCATTCTGAGGTGCAACAGTTATTACTAATCTTCTCTCTGCAGTACCTTATGTGGGCAATACCCTCGTTCAATGAATCTGAGGGGGCTTCTCCGTAGACAATGCCACCCTTACTCGATTCTTTGCTTTCCATTTTTTATTCCCCTTCGTAATCGCGGGCGCCACCCTGATTCACCTTCTTTTCCTTCATGAAACCGGCTCAAATAACCCTCTAGGTTTAAACTCCGACGCCGACAAAGTGTCCTTTCACCCCTACTTTTCCTACAAAGACCTCCTGGGCTTTGCCGTACTCCTTATTGCTCTAACAGCCCTTGCTCTCTTTTCCCCGAATCTTTTAGGAGATCCTGATAATTTTACCCCCGCCAATCCACTAGTTACCCCTCCGCATATTAAGCCTGAGTGATACTTCCTTTTCGCCTACGCAATTCTACGCTCCATCCCAAACAAGCTTGGGGGGGTTTTAGCTTTACTGGCCTCTATTCTGGTACTAATGGTGGTGCCAATTCTCCACACATCAAAGCAACGAGGCATTACATTTCGCCCCCTCTCACAGTTCCTGTTCTGGACTTTAATTGCAGACGTTGCTATCCTAACCTGAATTGGAGGAATGCCCGTCGAACACCCCTTTATTATTATTGGTCAGGTCGCATCTTTCCTGTATTTCTTCCTCTTCCTCATCCTCGCCCCACTAGCAGGATGACTAGAGAACAAAGCCCTCGAATGAGCC
>YC13_Tippah
TGGCAAGCCTACGAAAAACCCACCCCCTACTGAAAATTGCAAACAGTGCACTTGTTGATCTTCCCGCTCCCTCGAATATCTCAGTGTGGTGAAACTTTGGCTCACTCCTGGGCCTCTGTCTAATTACCCAGATCCTTACAGGATTGTTCTTGGCGATACACTATACCGCCGACATCGCAACAGCTTTTTCATCTGTGGCACACATCTGCCGGGATGTGAACTATGGCTGACTTATCCGCAACCTTCATGCCAACGGGGCATCCTTCTTCTTTATTTGTATTTATTTACATATTGGCCGAGGCCTGTACTATGGCTCCTACCTATATAAGGAGACATGAAACATCGGAGTGGTTCTTCTCCTATTGGTGATAATAACCGCCTTCGTCGGGTACGTTCTCCCCTGAGGACAGATGTCATTCTGAGGTGCAACAGTTATTACTAATCTTCTCTCTGCAGTACCTTATGTGGGCAATACCCTCGTTCAATGAATCTGAGGGGGCTTCTCCGTAGACAATGCCACCCTTACTCGATTCTTTGCTTTCCATTTTTTATTCCCCTTCGTAATCGCGGGCGCCACCCTGATTCACCTTCTTTTCCTTCATGAAACCGGCTCAAATAACCCTCTAGGTTTAAACTCCGACGCCGACAAAGTGTCCTTTCACCCCTACTTTTCCTACAAAGACCTCCTGGGCTTTGCCGTACTCCTTATTGCTCTAACAGCCCTTGCTCTCTTTTCCCCGAATCTTTTAGGAGATCCTGATAATTTTACCCCCGCCAATCCACTAGTTACCCCTCCGCATATTAAGCCTGAGTGATACTTCCTTTTCGCCTACGCAATTCTACGCTCCATCCCAAACAAGCTTGGGGGGGTTTTAGCTTTACTGGCCTCTATTCTGGTACTAATGGTGGTGCCAATTCTCCACACATCAAAGCAACGAGGCATTACATTTCGCCCCCTCTCACAGTTCCTGTTCTGGACTTTAATTGCAGACGTTGCTATCCTAACCTGAATTGGAGGAATGCCCGTCGAACACCCCTTTATTATTATTGGTCAGGTCGCATCTTTCCTGTATTTCTTCCTCTTCCTCATCCTCGCCCCACTAGCAGGATGACTAGAGAACAAAGCCCTCGAATGAGCC
>YY7_Tippah
TGGCAAGCCTACGAAAAACCCACCCCCTACTGAAAATTGCAAACAGTGCACTTGTTGATCTTCCCGCTCCCTCGAATATCTCAGTGTGGTGAAACTTTGGCTCACTCCTGGGCCTCTGTCTAATTACCCAGATCCTTACAGGATTGTTCTTGGCGATACACTATACCGCCGACATCGCAACAGCTTTTTCATCTGTGGCACACATCTGCCGGGATGTGAACTATGGCTGACTTATCCGCAACCTTCATGCCAACGGGGCATCCTTCTTCTTTATTTGTATTTATTTACATATTGGCCGAGGCCTGTACTATGGCTCCTACCTATATAAGGAGACATGAAACATCGGAGTGGTTCTTCTCCTATTGGTNATAATAACCGCCTTCGTCGGGTACGTTCTCCCCTGAGGACAGATGTCATTCTGAGGTGCAACAGTTATTACTAATCTTCTCTCTGCAGTACCTTATGTGGGCAATACCCTCGTTCAATGAATCTGAGGGGGCTTCTCCGTAGACAATGCCACCCTTACTCGATTCTTTGCTTTCCATTTTTTATTCCCCTTCGTAATCGCGGGCGCCACCCTGATTCACCTTCTTTTCCTTCATGAAACCGGCTCAAATAACCCTCTAGGTTTAAACTCCGACNCCGACNAANTGTCCTTTCACCCCTACTTTTCCTACAAAGACCTCCTGGGCTTTGCCGTACTCCTTATTGCTCTAACAGCCCTTGCTCTCTTTTCCCCGAATCTTTTAGGAGATCCTGATAATTTTACCCCCGCCAATCCACTAGTTACCCCTCCGCATATTAAGCCTGAGTGATATTTCCTTTTCGCCTACGCAATTCTACGCTCCATCCCAAACAAGCTTGGGGGGGTTTTAGCTTTACTGGCCTCTATTCTGGTACTAATGGTGGTGCCAATTCTCCACACATCAAAGCAACGAGGCATTACATTTCGCCCCCTCTCACAGTTCCTGTTCTGGACTTTAATTGCAGACGTTGCTATCCTAACCTGAATTGGAGGAATGCCCGTCGAACACCCCTTTATTATTATTGGTCAGGTCGCATCTTTCCTGTATTTCTTCCTCTTCCTCATCCTCGCCCCACTAGCAGGATGACTAGAGAACAAAGCCCTCGAATGAGCC
>YY25_Tippah
TGGCAAGCCTACGAAAAACCCACCCCCTACTGAAAATTGCAAACAGTGCACTTGTTGATCTTCCCGCTCCCTCGAATATCTCAGTGTGGTGAAACTTTGGCTCACTCCTGGGCCTCTGTCTAATTACCCAGATCCTTACAGGATTGTTCTTGGCGATACACTATACCGCCGACATCGCAACAGCTTTTTCATCTGTGGCACACATCTGCCGGGATGTGAACTATGGCTGACTTATCCGCAACCTTCATGCCAACGGGGCATCCTTCTTCTTTATTTGTATTTATTTACATATTGGCCGAGGCCTGTACTATGGCTCCTACCTATATAAGGAGACATGAAACATCGGAGTGGTTCTTCTCCTATTGGTGATAATAACCGCCTTCGTCGGGTACGTTCTCCCCTGAGGACAGATGTCATTCTGAGGTGCAACAGTTATTACTAATCTTCTCTCTGCAGTACCTTATGTGGGCAATACCCTCGTTCAATGAATCTGAGGGGGCTTCTCCGTAGACAATGCCACCCTTACTCGATTCTTTGCTTTCCATTTTTTATTCCCCTTCGTAATCGCGGGCGCCACCCTGATTCACCTTCTTTTCCTTCATGAAACCGGCTCAAATAACCCTCTAGGTTTAAACTCCGACGCCGACAAAGTGTCCTTTCACCCCTACTTTTCCTACAAAGACCTCCTGGGCTTTGCCGTACTCCTTATTGCTCTAACAGCCCTTGCTCTCTTTTCCCCGAATCTTTTAGGAGATCCTGATAATTTTACCCCCGCCAATCCACTAGTTACCCCTCCGCATATTAAGCCTGAGTGATACTTCCTTTTCGCCTACGCAATTCTACGCTCCATCCCAAACAAGCTTGGGGGGGTTTTAGCTTTACTGGCCTCTATTCTGGTACTAATGGTGGTGCCAATTCTCCACACATCAAAGCAACGAGGCATTACATTTCGCCCCCTCTCACAGTTCCTGTTCTGGACTTTAATTGCAGACGTTGCTATCCTAACCTGAATTGGAGGAATGCCCGTCGAACACCCCTTTATTATTATTGGTCAGGTCGCATCTTTCCTGTATTTCTTCCTCTTCCTCATCCTCGCCCCACTAGCAGGATGACTAGAGAACAAAGCCCTCGAATGAGCC
>A25_Cypress
TGGCAAGCCTACGAAAAACCCACCCCCTACTGAAAATTGCAAACAGTGCACTTGTTGATCTTCCCGCTCCCTCGAATATCTCAGTGTGGTGAAACTTTGGCTCACTCCTGGGCCTCTGTCTAATTACCCAGATCCTTACAGGATTGTTCTTGGCGATACACTATACCGCCGACATCGCAACAGCTTTTTCATCTGTGGCACACATCTGCCGGGATGTGAACTATGGCTGACTTATCCGCAACCTTCATGCCAACGGGGCATCCTTCTTCTTTATTTGTATTTATTTACATATTGGCCGAGGCCTGTACTATGGCTCCTACCTATATAAGGAGACATGAAACATCGGAGTGGTTCTTCTCCTATTGGTAATAATAACCGCCTTCGTCGGGTACGTTCTCCCCTGAGGACAGATGTCATTCTGAGGTGCAACAGTTATTACTAATCTTCTCTCTGCAGTACCTTATGTGGGCAATACCCTCGTTCAATGAATCTGAGGGGGCTTCTCCGTAGACAATGCCACCCTTACTCGATTCTTTGCTTTCCATTTTTTATTCCCCTTCGTAATCGCGGGCGCCACCCTGATTCACCTTCTTTTCCTTCATGAAACCGGCTCAAATAACCCTCTAGGTTTAAACTCCGACGCCGACAAAGTGTCCTTTCACCCCTACTTTTCCTACAAAGACCTCCTGGGCTTTGCCGTACTCCTTATTGCTCTAACAGCCCTTGCTCTCTTTTCCCCAAATCTTTTAGGAGATCCTGATAATTTTACCCCCGCCAATCCACTAGTTACCCCTCCGCATATTAAGCCTGAGTGATATTTCCTTTTCGCCTACGCAATTCTACGCTCCATCCCAAACAAGCTTGGGGGGGTTTTAGCTTTACTGGCCTCTATTCTGGTACTAATGGTGGTGCCAATTCTCCACACATCAAAGCAACGAGGCATTACATTTCGCCCCCTCTCACAGTTCCTGTTCTGGACTTTAATTGCAGACGTTGCTATCCTAACCTGAATTGGAGGAATGCCCGTCGAACACCCCTTTATTATTATTGGTCAGGTCGCATCTTTCCTGTATTTCTTCCTCTTCCTCATCCTCGCCCCACTAGCAGGATGACTAGAGAACAAAGCCCTCGAATGAGCC
>A24_Cypress
TGGCAAGCCTACGAAAAACCCACCCCCTACTGAAAATTGCAAACAGTGCACTTGTTGATCTTCCCGCTCCCTCGAATATCTCAGTGTGGTGAAACTTTGGCTCACTCCTGGGCCTCTGTCTAATTACCCAGATCCTTACAGGATTGTTCTTGGCGATACACTATACCGCCGACATCGCAACAGCTTTTTCATCTGTGGCACACATCTGCCGGGATGTGAACTATGGCTGACTTATCCGCAACCTTCATGCCAACGGGGCATCCTTCTTCTTTATTTGTATTTATTTACATATTGGCCGAGGCCTGTACTATGGCTCCTACCTATATAAGGAGACATGAAACATCGGAGTGGTTCTTCTCCTATTGGTAATAATAACCGCCTTCGTCGGGTACGTTCTCCCCTGAGGACAGATGTCATTCTGAGGTGCAACAGTTATTACTAATCTTCTCTCTGCAGTACCTTATGTGGGCAATACCCTCGTTCAATGAATCTGAGGGGGCTTCTCCGTAGACAATGCCACCCTTACTCGATTCTTTGCTTTCCATTTTTTATTCCCCTTCGTAATCGCGGGCGCCACCCTGATTCACCTTCTTTTCCTTCATGAAACCGGCTCAAATAACCCTCTAGGTTTAAACTCCGACGCCGACAAAGTGTCCTTTCACCCCTACTTTTCCTACAAAGACCTCCTGGGCTTTGCCGTACTCCTTATTGCTCTAACAGCCCTTGCTCTCTTTTCCCCAAATCTTTTAGGAGATCCTGATAATTTTACCCCCGCCAATCCACTAGTTACCCCTCCGCATATTAAGCCTGAGTGATATTTCCTTTTCGCCTACGCAATTCTACGCTCCATCCCAAACAAGCTTGGGGGGGTTTTAGCTTTACTGGCCTCTATTCTGGTACTAATGGTGGTGCCAATTCTCCACACATCAAAGCAACGAGGCATTACATTTCGCCCCCTCTCACAGTTCCTGTTCTGGACTTTAATTGCAGACGTTGCTATCCTAACCTGAATTGGAGGAATGCCCGTCGAACACCCCTTTATTATTATTGGTCAGGTCGCATCTTTCCTGTATTTCTTCCTCTTCCTCATCCTCGCCCCACTAGCAGGATGACTAGAGAACAAAGCCCTCGAATGAGCC
>H62_Cypress
TGGCAAGCCTACGAAAAACCCACCCCCTACTGAAAATTGCAAACAGTGCACTTGTTGATCTTCCCGCTCCCTCGAATATCTCAGTGTGGTGAAACTTTGGCTCACTCCTGGGCCTCTGTCTAATTACCCAGATCCTTACAGGATTGTTCTTGGCGATACACTATACCGCCGACATCGCAACAGCTTTTTCATCTGTGGCACACATCTGCCGGGATGTGAACTATGGCTGACTTATCCGCAACCTTCATGCCAACGGGGCATCCTTCTTCTTTATTTGTATTTATTTACATATTGGCCGAGGCCTGTACTATGGCTCCTACCTATATAAGGAGACATGAAACATCGGAGTGGTTCTTCTCCTATTGGTAATAATAACCGCCTTCGTCGGGTACGTTCTCCCCTGAGGACAGATGTCATTCTGAGGTGCAACAGTTATTACTAATCTTCTCTCTGCAGTACCTTATGTGGGCAATACCCTCGTTCAATGAATCTGAGGGGGCTTCTCCGTAGACAATGCCACCCTTACTCGATTCTTTGCTTTCCATTTTTTATTCCCCTTCGTAATCGCGGGCGCCACCCTGATTCACCTTCTTTTCCTTCATGAAACCGGCTCAAATAACCCTCTAGGTTTAAACTCCGACGCCGACAAAGTGTCCTTTCACCCCTACTTTTCCTACAAAGACCTCCTGGGCTTTGCCGTACTCCTTATTGCTCTAACAGCCCTTGCTCTCTTTTCCCCAAATCTTTTAGGAGATCCTGATAATTTTACCCCCGCCAATCCACTAGTTACCCCTCCGCATATTAAGCCTGAGTGATATTTCCTTTTCGCCTACGCAATTCTACGCTCCATCCCAAACAAGCTTGGGGGGGTTTTAGCTTTACTGGCCTCTATTCTGGTACTAATGGTGGTGCCAATTCTCCACACATCAAAGCAACGAGGCATTACATTTCGCCCCCTCTCACAGTTCCTGTTCTGGACTTTAATTGCAGACGTTGCTATCCTAACCTGAATTGGAGGAATGCCCGTCGAACACCCCTTTATTATTATTGGTCAGGTCGCATCTTTCCTGTATTTCTTCCTCTTCCTCATCCTCGCCCCACTAGCAGGATGACTAGAGAACAAAGCCCTCGAATGAGCC
>H45_Cypress
TGGCAAGCCTACGAAAAACCCACCCCCTACTGAAAATTGCAAACAGTGCACTTGTTGATCTTCCCGCTCCCTCGAATATCTCAGTGTGGTGAAACTTTGGCTCACTCCTGGGCCTCTGTCTAATTACCCAGATCCTTACAGGATTGTTCTTGGCGATACACTATACCGCCGACATCGCAACAGCTTTTTCATCTGTGGCACACATCTGCCGGGATGTGAACTATGGCTGACTTATCCGCAACCTTCATGCCAACGGGGCATCCTTCTTCTTTATTTGTATTTATTTACATATTGGCCGAGGCCTGTACTATGGCTCCTACCTATATAAGGAGACATGAAACATCGGAGTGGTTCTTCTCCTATTGGTAATAATAACCGCCTTCGTCGGGTACGTTCTCCCCTGAGGACAGATGTCATTCTGAGGTGCAACAGTTATTACTAATCTTCTCTCTGCAGTACCTTATGTGGGCAATACCCTCGTTCAATGAATCTGAGGGGGCTTCTCCGTAGACAATGCCACCCTTACTCGATTCTTTGCTTTCCATTTTTTATTCCCCTTCGTAATCGCGGGCGCCACCCTGATTCACCTTCTTTTCCTTCATGAAACCGGCTCAAATAACCCTCTAGGTTTAAACTCCGACGCCGACAAAGTGTCCTTTCACCCCTACTTTTCCTACAAAGACCTCCTGGGCTTTGCCGTACTCCTTATTGCTCTAACAGCCCTTGCTCTCTTTTCCCCAAATCTTTTAGGAGATCCTGATAATTTTACCCCCGCCAATCCACTAGTTACCCCTCCGCATATTAAGCCTGAGTGATATTTCCTTTTCGCCTACGCAATTCTACGCTCCATCCCAAACAAGCTTGGGGGGGTTTTAGCTTTACTGGCCTCTATTCTGGTACTAATGGTGGTGCCAATTCTCCACACATCAAAGCAACGAGGCATTACATTTCGCCCCCTCTCACAGTTCCTGTTCTGGACTTTAATTGCAGACGTTGCTATCCTAACCTGAATTGGAGGAATGCCCGTCGAACACCCCTTTATTATTATTGGTCAGGTCGCATCTTTCCTGTATTTCTTCCTCTTCCTCATCCTCGCCCCACTAGCAGGATGACTAGAGAACAAAGCCCTCGAATGAGCC
>G42_Cypress
TGGCAAGCCTACGAAAAACCCACCCCCTACTGAAAATTGCAAACAGTGCACTTGTTGATCTTCCCGCTCCCTCGAATATCTCAGTGTGGTGAAACTTTGGCTCACTCCTGGGCCTCTGTCTAATTACCCAGATCCTTACAGGATTGTTCTTGGCGATACACTATACCGCCGACATCGCAACAGCTTTTTCATCTGTGGCACACATCTGCCGGGATGTGAACTATGGCTGACTTATCCGCAACCTTCATGCCAACGGGGCATCCTTCTTCTTTATTTGTATTTATTTACATATTGGCCGAGGCCTGTACTATGGCTCCTACCTATATAAGGAGACATGAAACATCGGAGTGGTTCTTCTCCTATTGGTAATAATAACCGCCTTCGTCGGGTACGTTCTCCCCTGAGGACAGATGTCATTCTGAGGTGCAACAGTTATTACTAATCTTCTCTCTGCAGTACCTTATGTGGGCAATACCCTCGTTCAATGAATCTGAGGGGGCTTCTCCGTAGACAATGCCACCCTTACTCGATTCTTTGCTTTCCATTTTTTATTCCCCTTCGTAATCGCGGGCGCCACCCTGATTCACCTTCTTTTCCTTCATGAAACCGGCTCAAATAACCCTCTAGGTTTAAACTCCGACGCCGACAAAGTGTCCTTTCACCCCTACTTTTCCTACAAAGACCTCCTGGGCTTTGCCGTACTCCTTATTGCTCTAACAGCCCTTGCTCTCTTTTCCCCAAATCTTTTAGGAGATCCTGATAATTTTACCCCCGCCAATCCACTAGTTACCCCTCCGCATATTAAGCCTGAGTGATATTTCCTTTTCGCCTACGCAATTCTACGCTCCATCCCAAACAAGCTTGGGGGGGTTTTAGCTTTACTGGCCTCTATTCTGGTACTAATGGTGGTGCCAATTCTCCACACATCAAAGCAACGAGGCATTACATTTCGCCCCCTCTCACAGTTCCTGTTCTGGACTTTAATTGCAGACGTTGCTATCCTAACCTGAATTGGAGGAATGCCCGTCGAACACCCCTTTATTATTATTGGTCAGGTCGCATCTTTCCTGTATTTCTTCCTCTTCCTCATCCTCGCCCCACTAGCAGGATGACTAGAGAACAAAGCCCTCGAATGAGCC
>G32_Cypress
TGGCAAGCCTACGAAAAACCCACCCCCTACTGAAAATTGCAAACAGTGCACTTGTTGATCTTCCCGCTCCCTCGAATATCTCAGTGTGGTGAAACTTTGGCTCACTCCTGGGCCTCTGTCTAATTACCCAGATCCTTACAGGATTGTTCTTGGCGATACACTATACCGCCGACATCGCAACAGCTTTTTCATCTGTGGCACACATCTGCCGGGATGTGAACTATGGCTGACTTATCCGCAACCTTCATGCCAACGGGGCATCCTTCTTCTTTATTTGTATTTATTTACATATTGGCCGAGGCCTGTACTATGGCTCCTACCTATATAAGGAGACATGAAACATCGGAGTGGTTCTTCTCCTATTGGTAATAATAACCGCCTTCGTCGGGTACGTTCTCCCCTGAGGACAGATGTCATTCTGAGGTGCAACAGTTATTACTAATCTTCTCTCTGCAGTACCTTATGTGGGCAATACCCTCGTTCAATGAATCTGAGGGGGCTTCTCCGTAGACAATGCCACCCTTACTCGATTCTTTGCTTTCCATTTTTTATTCCCCTTCGTAATCGCGGGCGCCACCCTGATTCACCTTCTTTTCCTTCATGAAACCGGCTCAAATAACCCTCTAGGTTTAAACTCCGACGCCGACAAAGTGTCCTTTCACCCCTACTTTTCCTACAAAGACCTCCTGGGCTTTGCCGTACTCCTTATTGCTCTAACAGCCCTTGCTCTCTTTTCCCCAAATCTTTTAGGAGATCCTGATAATTTTACCCCCGCCAATCCACTAGTTACCCCTCCGCATATTAAGCCTGAGTGATATTTCCTTTTCGCCTACGCAATTCTACGCTCCATCCCAAACAAGCTTGGGGGGGTTTTAGCTTTACTGGCCTCTATTCTGGTACTAATGGTGGTGCCAATTCTCCACACATCAAAGCAACGAGGCATTACATTTCGCCCCCTCTCACAGTTCCTGTTCTGGACTTTAATTGCAGACGTTGCTATCCTAACCTGAATTGGAGGAATGCCCGTCGAACACCCCTTTATTATTATTGGTCAGGTCGCATCTTTCCTGTATTTCTTCCTCTTCCTCATCCTCGCCCCACTAGCAGGATGACTAGAGAACAAAGCCCTCGAATGAGCC
>F40_Cypress
TGGCAAGCCTACGAAAAACCCACCCCCTACTGAAAATTGCAAACAGTGCACTTGTTGATCTTCCCGCTCCCTCGAATATCTCAGTGTGGTGAAACTTTGGCTCACTCCTGGGCCTCTGTCTAATTACCCAGATCCTTACAGGATTGTTCTTGGCGATACACTATACCGCCGACATCGCAACAGCTTTTTCATCTGTGGCACACATCTGCCGGGATGTGAACTATGGCTGACTTATCCGCAACCTTCATGCCAACGGGGCATCCTTCTTCTTTATTTGTATTTATTTACATATTGGCCGAGGCCTGTACTATGGCTCCTACCTATATAAGGAGACATGAAACATCGGAGTGGTTCTTCTCCTATTGGTAATAATAACCGCCTTCGTCGGGTACGTTCTCCCCTGAGGACAGATGTCATTCTGAGGTGCAACAGTTATTACTAATCTTCTCTCTGCAGTACCTTATGTGGGCAATACCCTCGTTCAATGAATCTGAGGGGGCTTCTCCGTAGACAATGCCACCCTTACTCGATTCTTTGCTTTCCATTTTTTATTCCCCTTCGTAATCGCGGGCGCCACCCTGATTCACCTTCTTTTCCTTCATGAAACCGGCTCAAATAACCCTCTAGGTTTAAACTCCGACGCCGACAAAGTGTCCTTTCACCCCTACTTTTCCTACAAAGACCTCCTGGGCTTTGCCGTACTCCTTATTGCTCTAACAGCCCTTGCTCTCTTTTCCCCAAATCTTTTAGGAGATCCTGATAATTTTACCCCCGCCAATCCACTAGTTACCCCTCCGCATATTAAGCCTGAGTGATATTTCCTTTTCGCCTACGCAATTCTACGCTCCATCCCAAACAAGCTTGGGGGGGTTTTAGCTTTACTGGCCTCTATTCTGGTACTAATGGTGGTGCCAATTCTCCACACATCAAAGCAACGAGGCATTACATTTCGCCCCCTCTCACAGTTCCTGTTCTGGACTTTAATTGCAGACGTTGCTATCCTAACCTGAATTGGAGGAATGCCCGTCGAACACCCCTTTATTATTATTGGTCAGGTCGCATCTTTCCTGTATTTCTTCCTCTTCCTCATCCTCGCCCCACTAGCAGGATGACTAGAGAACAAAGCCCTCGAATGAGCC
>D39_Cypress
TGGCAAGCCTACGAAAAACCCACCCCCTACTGAAAATTGCAAACAGTGCACTTGTTGATCTTCCCGCTCCCTCGAATATCTCAGTGTGGTGAAACTTTGGCTCACTCCTGGGCCTCTGTCTAATTACCCAGATCCTTACAGGATTGTTCTTGGCGATACACTATACCGCCGACATCGCAACAGCTTTTTCATCTGTGGCACACATCTGCCGGGATGTGAACTATGGCTGACTTATCCGCAACCTTCATGCCAACGGGGCATCCTTCTTCTTTATTTGTATTTATTTACATATTGGCCGAGGCCTGTACTATGGCTCCTACCTATATAAGGAGACATGAAACATCGGAGTGGTTCTTCTCCTATTGGTAATAATAACCGCCTTCGTCGGGTACGTTCTCCCCTGAGGACAGATGTCATTCTGAGGTGCAACAGTTATTACTAATCTTCTCTCTGCAGTACCTTATGTGGGCAATACCCTCGTTCAATGAATCTGAGGGGGCTTCTCCGTAGACAATGCCACCCTTACTCGATTCTTTGCTTTCCATTTTTTATTCCCCTTCGTAATCGCGGGCGCCACCCTGATTCACCTTCTTTTCCTTCATGAAACCGGCTCAAATAACCCTCTAGGTTTAAACTCCGACGCCGACAAAGTGTCCTTTCACCCCTACTTTTCCTACAAAGACCTCCTGGGCTTTGCCGTACTCCTTATTGCTCTAACAGCCCTTGCTCTCTTTTCCCCAAATCTTTTAGGAGATCCTGATAATTTTACCCCCGCCAATCCACTAGTTACCCCTCCGCATATTAAGCCTGAGTGATATTTCCTTTTCGCCTACGCAATTCTACGCTCCATCCCAAACAAGCTTGGGGGGGTTTTAGCTTTACTGGCCTCTATTCTGGTACTAATGGTGGTGCCAATTCTCCACACATCAAAGCAACGAGGCATTACATTTCGCCCCCTCTCACAGTTCCTGTTCTGGACTTTAATTGCAGACGTTGCTATCCTAACCTGAATTGGAGGAATGCCCGTCGAACACCCCTTTATTATTATTGGTCAGGTCGCATCTTTCCTGTATTTCTTCCTCTTCCTCATCCTCGCCCCACTAGCAGGATGACTAGAGAACAAAGCCCTCGAATGAGCC
>D38_Cypress
TGGCAAGCCTACGAAAAACCCACCCCCTACTGAAAATTGCAAACAGTGCACTTGTTGATCTTCCCGCTCCCTCGAATATCTCAGTGTGGTGAAACTTTGGCTCACTCCTGGGCCTCTGTCTAATTACCCAGATCCTTACAGGATTGTTCTTGGCGATACACTATACCGCCGACATCGCAACAGCTTTTTCATCTGTGGCACACATCTGCCGGGATGTGAACTATGGCTGACTTATCCGCAACCTTCATGCCAACGGGGCATCCTTCTTCTTTATTTGTATTTATTTACATATTGGCCGAGGCCTGTACTATGGCTCCTACCTATATAAGGAGACATGAAACATCGGAGTGGTTCTTCTCCTATTGGTAATAATAACCGCCTTCGTCGGGTACGTTCTCCCCTGAGGACAGATGTCATTCTGAGGTGCAACAGTTATTACTAATCTTCTCTCTGCAGTACCTTATGTGGGCAATACCCTCGTTCAATGAATCTGAGGGGGCTTCTCCGTAGACAATGCCACCCTTACTCGATTCTTTGCTTTCCATTTTTTATTCCCCTTCGTAATCGCGGGCGCCACCCTGATTCACCTTCTTTTCCTTCATGAAACCGGCTCAAATAACCCTCTAGGTTTAAACTCCGACGCCGACAAAGTGTCCTTTCACCCCTACTTTTCCTACAAAGACCTCCTGGGCTTTGCCGTACTCCTTATTGCTCTAACAGCCCTTGCTCTCTTTTCCCCAAATCTTTTAGGAGATCCTGATAATTTTACCCCCGCCAATCCACTAGTTACCCCTCCGCATATTAAGCCTGAGTGATATTTCCTTTTCGCCTACGCAATTCTACGCTCCATCCCAAACAAGCTTGGGGGGGTTTTAGCTTTACTGGCCTCTATTCTGGTACTAATGGTGGTGCCAATTCTCCACACATCAAAGCAACGAGGCATTACATTTCGCCCCCTCTCACAGTTCCTGTTCTGGACTTTAATTGCAGACGTTGCTATCCTAACCTGAATTGGAGGAATGCCCGTCGAACACCCCTTTATTATTATTGGTCAGGTCGCATCTTTCCTGTATTTCTTCCTCTTCCTCATCCTCGCCCCACTAGCAGGATGACTAGAGAACAAAGCCCTCGAATGAGCC
>C27_Cypress
TGGCAAGCCTACGAAAAACCCACCCCCTACTGAAAATTGCAAACAGTGCACTTGTTGATCTTCCCGCTCCCTCGAATATCTCAGTGTGGTGAAACTTTGGCTCACTCCTGGGCCTCTGTCTAATTACCCAGATCCTTACAGGATTGTTCTTGGCGATACACTATACCGCCGACATCGCAACAGCTTTTTCATCTGTGGCACACATCTGCCGGGATGTGAACTATGGCTGACTTATCCGCAACCTTCATGCCAACGGGGCATCCTTCTTCTTTATTTGTATTTATTTACATATTGGCCGAGGCCTGTACTATGGCTCCTACCTATATAAGGAGACATGAAACATCGGAGTGGTTCTTCTCCTATTGGTAATAATAACCGCCTTCGTCGGGTACGTTCTCCCCTGAGGACAGATGTCATTCTGAGGTGCAACAGTTATTACTAATCTTCTCTCTGCAGTACCTTATGTGGGCAATACCCTCGTTCAATGAATCTGAGGGGGCTTCTCCGTAGACAATGCCACCCTTACTCGATTCTTTGCTTTCCATTTTTTATTCCCCTTCGTAATCGCGGGCGCCACCCTGATTCACCTTCTTTTCCTTCATGAAACCGGCTCAAATAACCCTCTAGGTTTAAACTCCGACGCCGACAAAGTGTCCTTTCACCCCTACTTTTCCTACAAAGACCTCCTGGGCTTTGCCGTACTCCTTATTGCTCTAACAGCCCTTGCTCTCTTTTCCCCAAATCTTTTAGGAGATCCTGATAATTTTACCCCCGCCAATCCACTAGTTACCCCTCCGCATATTAAGCCTGAGTGATATTTCCTTTTCGCCTACGCAATTCTACGCTCCATCCCAAACAAGCTTGGGGGGGTTTTAGCTTTACTGGCCTCTATTCTGGTACTAATGGTGGTGCCAATTCTCCACACATCAAAGCAACGAGGCATTACATTTCGCCCCCTCTCACAGTTCCTGTTCTGGACTTTAATTGCAGACGTTGCTATCCTAACCTGAATTGGAGGAATGCCCGTCGAACACCCCTTTATTATTATTGGTCAGGTCGCATCTTTCCTGTATTTCTTCCTCTTCCTCATCCTCGCCCCACTAGCAGGATGACTAGAGAACAAAGCCCTCGAATGAGCC
>B33_Cypress
TGGCAAGCCTACGAAAAACCCACCCCCTACTGAAAATTGCAAACAGTGCACTTGTTGATCTTCCCGCTCCCTCGAATATCTCAGTGTGGTGAAACTTTGGCTCACTCCTGGGCCTCTGTCTAATTACCCAGATCCTTACAGGATTGTTCTTGGCGATACACTATACCGCCGACATCGCAACAGCTTTTTCATCTGTGGCACACATCTGCCGGGATGTGAACTATGGCTGACTTATCCGCAACCTTCATGCCAACGGGGCATCCTTCTTCTTTATTTGTATTTATTTACATATTGGCCGAGGCCTGTACTATGGCTCCTACCTATATAAGGAGACATGAAACATCGGAGTGGTTCTTCTCCTATTGGTAATAATAACCGCCTTCGTCGGGTACGTTCTCCCCTGAGGACAGATGTCATTCTGAGGTGCAACAGTTATTACTAATCTTCTCTCTGCAGTACCTTATGTGGGCAATACCCTCGTTCAATGAATCTGAGGGGGCTTCTCCGTAGACAATGCCACCCTTACTCGATTCTTTGCTTTCCATTTTTTATTCCCCTTCGTAATCGCGGGCGCCACCCTGATTCACCTTCTTTTCCTTCATGAAACCGGCTCAAATAACCCTCTAGGTTTAAACTCCGACGCCGACAAAGTGTCCTTTCACCCCTACTTTTCCTACAAAGACCTCCTGGGCTTTGCCGTACTCCTTATTGCTCTAACAGCCCTTGCTCTCTTTTCCCCAAATCTTTTAGGAGATCCTGATAATTTTACCCCCGCCAATCCACTAGTTACCCCTCCGCATATTAAGCCTGAGTGATATTTCCTTTTCGCCTACGCAATTCTACGCTCCATCCCAAACAAGCTTGGGGGGGTTTTAGCTTTACTGGCCTCTATTCTGGTACTAATGGTGGTGCCAATTCTCCACACATCAAAGCAACGAGGCATTACATTTCGCCCCCTCTCACAGTTCCTGTTCTGGACTTTAATTGCAGACGTTGCTATCCTAACCTGAATTGGAGGAATGCCCGTCGAACACCCCTTTATTATTATTGGTCAGGTCGCATCTTTCCTGTATTTCTTCCTCTTCCTCATCCTCGCCCCACTAGCAGGATGACTAGAGAACAAAGCCCTCGAATGAGCC
>42_Cypress
TGGCAAGCCTACGAAAAACCCACCCCCTACTGAAAATTGCAAACAGTGCACTTGTTGATCTTCCCGCTCCCTCGAATATCTCAGTGTGGTGAAACTTTGGCTCACTCCTGGGCCTCTGTCTAATTACCCAGATCCTTACAGGATTGTTCTTGGCGATACACTATACCGCCGACATCGCAACAGCTTTTTCATCTGTGGCACACATCTGCCGGGATGTGAACTATGGCTGACTTATCCGCAACCTTCATGCCAACGGGGCATCCTTCTTCTTTATTTGTATTTATTTACATATTGGCCGAGGCCTGTACTATGGCTCCTACCTATATAAGGAGACATGAAACATCGGAGTGGTTCTTCTCCTATTGGTAATAATAACCGCCTTCGTCGGGTACGTTCTCCCCTGAGGACAGATGTCATTCTGAGGTGCAACAGTTATTACTAATCTTCTCTCTGCAGTACCTTATGTGGGCAATACCCTCGTTCAATGAATCTGAGGGGGCTTCTCCGTAGACAATGCCACCCTTACTCGATTCTTTGCTTTCCATTTTTTATTCCCCTTCGTAATCGCGGGCGCCACCCTGATTCACCTTCTTTTCCTTCATGAAACCGGCTCAAATAACCCTCTAGGTTTAAACTCCGACGCCGACAAAGTGTCCTTTCACCCCTACTTTTCCTACAAAGACCTCCTGGGCTTTGCCGTACTCCTTATTGCTCTAACAGCCCTTGCTCTCTTTTCCCCAAATCTTTTAGGAGATCCTGATAATTTTACCCCCGCCAATCCACTAGTTACCCCTCCGCATATTAAGCCTGAGTGATATTTCCTTTTCGCCTACGCAATTCTACGCTCCATCCCAAACAAGCTTGGGGGGGTTTTAGCTTTACTGGCCTCTATTCTGGTACTAATGGTGGTGCCAATTCTCCACACATCAAAGCAACGAGGCATTACATTTCGCCCCCTCTCACAGTTCCTGTTCTGGACTTTAATTGCAGACGTTGCTATCCTAACCTGAATTGGAGGAATGCCCGTCGAACACCCCTTTATTATTATTGGTCAGGTCGCATCTTTCCTGTATTTCTTCCTCTTCCTCATCCTCGCCCCACTAGCAGGATGACTAGAGAACAAAGCCCTCGAATGAGCC
>31_Cypress
TGGCAAGCCTACGAAAAACCCACCCCCTACTGAAAATTGCAAACAGTGCACTTGTTGATCTTCCCGCTCCCTCGAATATCTCAGTGTGGTGAAACTTTGGCTCACTCCTGGGCCTCTGTCTAATTACCCAGATCCTTACAGGATTGTTCTTGGCGATACACTATACCGCCGACATCGCAACAGCTTTTTCATCTGTGGCACACATCTGCCGGGATGTGAACTATGGCTGACTTATCCGCAACCTTCATGCCAACGGGGCATCCTTCTTCTTTATTTGTATTTATTTACATATTGGCCGAGGCCTGTACTATGGCTCCTACCTATATAAGGAGACATGAAACATCGGAGTGGTTCTTCTCCTATTGGTAATAATAACCGCCTTCGTCGGGTACGTTCTCCCCTGAGGACAGATGTCATTCTGAGGTGCAACAGTTATTACTAATCTTCTCTCTGCAGTACCTTATGTGGGCAATACCCTCGTTCAATGAATCTGAGGGGGCTTCTCCGTAGACAATGCCACCCTTACTCGATTCTTTGCTTTCCATTTTTTATTCCCCTTCGTAATCGCGGGCGCCACCCTGATTCACCTTCTTTTCCTTCATGAAACCGGCTCAAATAACCCTCTAGGTTTAAACTCCGACGCCGACAAAGTGTCCTTTCACCCCTACTTTTCCTACAAAGACCTCCTGGGCTTTGCCGTACTCCTTATTGCTCTAACAGCCCTTGCTCTCTTTTCCCCAAATCTTTTAGGAGATCCTGATAATTTTACCCCCGCCAATCCACTAGTTACCCCTCCGCATATTAAGCCTGAGTGATATTTCCTTTTCGCCTACGCAATTCTACGCTCCATCCCAAACAAGCTTGGGGGGGTTTTAGCTTTACTGGCCTCTATTCTGGTACTAATGGTGGTGCCAATTCTCCACACATCAAAGCAACGAGGCATTACATTTCGCCCCCTCTCACAGTTCCTGTTCTGGACTTTAATTGCAGACGTTGCTATCCTAACCTGAATTGGAGGAATGCCCGTCGAACACCCCTTTATTATTATTGGTCAGGTCGCATCTTTCCTGTATTTCTTCCTCTTCCTCATCCTCGCCCCACTAGCAGGATGACTAGAGAACAAAGCCCTCGAATGAGCC
>30_Cypress
TGGCAAGCCTACGAAAAACCCACCCCCTACTGAAAATTGCAAACAGTGCACTTGTTGATCTTCCCGCTCCCTCGAATATCTCAGTGTGGTGAAACTTTGGCTCACTCCTGGGCCTCTGTCTAATTACCCAGATCCTTACAGGATTGTTCTTGGCGATACACTATACCGCCGACATCGCAACAGCTTTTTCATCTGTGGCACACATCTGCCGGGATGTGAACTATGGCTGACTTATCCGCAACCTTCATGCCAACGGGGCATCCTTCTTCTTTATTTGTATTTATTTACATATTGGCCGAGGCCTGTACTATGGCTCCTACCTATATAAGGAGACATGAAACATCGGAGTGGTTCTTCTCCTATTGGTAATAATAACCGCCTTCGTCGGGTACGTTCTCCCCTGAGGACAGATGTCATTCTGAGGTGCAACAGTTATTACTAATCTTCTCTCTGCAGTACCTTATGTGGGCAATACCCTCGTTCAATGAATCTGAGGGGGCTTCTCCGTAGACAATGCCACCCTTACTCGATTCTTTGCTTTCCATTTTTTATTCCCCTTCGTAATCGCGGGCGCCACCCTGATTCACCTTCTTTTCCTTCATGAAACCGGCTCAAATAACCCTCTAGGTTTAAACTCCGACGCCGACAAAGTGTCNTTTCACCCCTACTTTTCCTACAAAGACCTCCTGGGCTTTGCCGTACTCCTTATTGCTCTAACAGCCCTTGCTCTCTTTTCCCCAAATCTTTTAGGAGATCCTGATAATTTTACCCCCGCCAATCCACTAGTTACCCCTCCGCATATTAAGCCTGAGTGATATTTCCTTTTCGCCTACGCAATTCTACGCTCCATCCCAAACAAGCTTGGGGGGGTTTTAGCTTTACTGGCCTCTATTCTGGTACTAATGGTGGTGCCAATTCTCCACACATCAAAGCAACGAGGCATTACATTTCGCCCCCTCTCACAGTTCCTGTTCTGGACTTTAATTGCAGACGTTGCTATCCTAACCTGAATTGGAGGAATGCCCGTCGAACACCCCTTTATTATTATTGGTCAGGTCGCATCTTTCCTGTATTTCTTCCTCTTCCTCATCCTCGCCCCACTAGCAGGATGACTAGAGAACAAAGCCCTCGAATGAGCC
>28_Cypress
TGGCAAGCCTACGAAAAACCCACCCCCTACTGAAAATTGCAAACAGTGCACTTGTTGATCTTCCCGCTCCCTCGAATATCTCAGTGTGGTGAAACTTTGGCTCACTCCTGGGCCTCTGTCTAATTACCCAGATCCTTACAGGATTGTTCTTGGCGATACACTATACCGCCGACATCGCAACAGCTTTTTCATCTGTGGCACACATCTGCCGGGATGTGAACTATGGCTGACTTATCCGCAACCTTCATGCCAACGGGGCATCCTTCTTCTTTATTTGTATTTATTTACATATTGGCCGAGGCCTGTACTATGGCTCCTACCTATATAAGGAGACATGAAACATCGGAGTGGTTCTTCTCCTATTGGTAATAATAACCGCCTTCGTCGGGTACGTTCTCCCCTGAGGACAGATGTCATTCTGAGGTGCAACAGTTATTACTAATCTTCTCTCTGCAGTACCTTATGTGGGCAATACCCTCGTTCAATGAATCTGAGGGGGCTTCTCCGTAGACAATGCCACCCTTACTCGATTCTTTGCTTTCCATTTTTTATTCCCCTTCGTAATCGCGGGCGCCACCCTGATTCACCTTCTTTTCCTTCATGAAACCGGCTCAAATAACCCTCTAGGTTTAAACTCCGACGCCGACAAAGTGTCCTTTCACCCCTACTTTTCCTACAAAGACCTCCTGGGCTTTGCCGTACTCCTTATTGCTCTAACAGCCCTTGCTCTCTTTTCCCCAAATCTTTTAGGAGATCCTGATAATTTTACCCCCGCCAATCCACTAGTTACCCCTCCGCATATTAAGCCTGAGTGATATTTCCTTTTCGCCTACGCAATTCTACGCTCCATCCCAAACAAGCTTGGGGGGGTTTTAGCTTTACTGGCCTCTATTCTGGTACTAATGGTGGTGCCAATTCTCCACACATCAAAGCAACGAGGCATTACATTTCGCCCCCTCTCACAGTTCCTGTTCTGGACTTTAATTGCAGACGTTGCTATCCTAACCTGAATTGGAGGAATGCCCGTCGAACACCCCTTTATTATTATTGGTCAGGTCGCATCTTTCCTGTATTTCTTCCTCTTCCTCATCCTCGCCCCACTAGCAGGATGACTAGAGAACAAAGCCCTCGAATGAGCC
>27_Cypress
TGGCAAGCCTACGAAAAACCCACCCCCTACTGAAAATTGCAAACAGTGCACTTGTTGATCTTCCCGCTCCCTCGAATATCTCAGTGTGGTGAAACTTTGGCTCACTCCTGGGCCTCTGTCTAATTACCCAGATCCTTACAGGATTGTTCTTGGCGATACACTATACCGCCGACATCGCAACAGCTTTTTCATCTGTGGCACACATCTGCCGGGATGTGAACTATGGCTGACTTATCCGCAACCTTCATGCCAACGGGGCATCCTTCTTCTTTATTTGTATTTATTTACATATTGGCCGAGGCCTGTACTATGGCTCCTACCTATATAAGGAGACATGAAACATCGGAGTGGTTCTTCTCCTATTGGTAATAATAACCGCCTTCGTCGGGTACGTTCTCCCCTGAGGACAGATGTCATTCTGAGGTGCAACAGTTATTACTAATCTTCTCTCTGCAGTACCTTATGTGGGCAATACCCTCGTTCAATGAATCTGAGGGGGCTTCTCCGTAGACAATGCCACCCTTACTCGATTCTTTGCTTTCCATTTTTTATTCCCCTTCGTAATCGCGGGCGCCACCCTGATTCACCTTCTTTTCCTTCATGAAACCGGCTCAAATAACCCTCTAGGTTTAAACTCCGACGCCGACAAAGTGTCCTTTCACCCCTACTTTTCCTACAAAGACCTCCTGGGCTTTGCCGTACTCCTTATTGCTCTAACAGCCCTTGCTCTCTTTTCCCCAAATCTTTTAGGAGATCCTGATAATTTTACCCCCGCCAATCCACTAGTTACCCCTCCGCATATTAAGCCTGAGTGATATTTCCTTTTCGCCTACGCAATTCTACGCTCCATCCCAAACAAGCTTGGGGGGGTTTTAGCTTTACTGGCCTCTATTCTGGTACTAATGGTGGTGCCAATTCTCCACACATCAAAGCAACGAGGCATTACATTTCGCCCCCTCTCACAGTTCCTGTTCTGGACTTTAATTGCAGACGTTGCTATCCTAACCTGAATTGGAGGAATGCCCGTCGAACACCCCTTTATTATTATTGGTCAGGTCGCATCTTTCCTGTATTTCTTCCTCTTCCTCATCCTCGCCCCACTAGCAGGATGACTAGAGAACAAAGCCCTCGAATGAGCC
>26_Cypress
TGGCAAGCCTACGAAAAACCCACCCCCTACTGAAAATTGCAAACAGTGCACTTGTTGATCTTCCCGCTCCCTCGAATATCTCAGTGTGGTGAAACTTTGGCTCACTCCTGGGCCTCTGTCTAATTACCCAGATCCTTACAGGATTGTTCTTGGCGATACACTATACCGCCGACATCGCAACAGCTTTTTCATCTGTGGCACACATCTGCCGGGATGTGAACTATGGCTGACTTATCCGCAACCTTCATGCCAACGGGGCATCCTTCTTCTTTATTTGTATTTATTTACATATTGGCCGAGGCCTGTACTATGGCTCCTACCTATATAAGGAGACATGAAACATCGGAGTGGTTCTTCTCCTATTGGTAATAATAACCGCCTTCGTCGGGTACGTTCTCCCCTGAGGACAGATGTCATTCTGAGGTGCAACAGTTATTACTAATCTTCTCTCTGCAGTACCTTATGTGGGCAATACCCTCGTTCAATGAATCTGAGGGGGCTTCTCCGTAGACAATGCCACCCTTACTCGATTCTTTGCTTTCCATTTTTTATTCCCCTTCGTAATCGCGGGCGCCACCCTGATTCACCTTCTTTTCCTTCATGAAACCGGCTCAAATAACCCTCTAGGTTTAAACTCCGACGCCGACAAAGTGTCCTTTCACCCCTACTTTTCCTACAAAGACCTCCTGGGCTTTGCCGTACTCCTTATTGCTCTAACAGCCCTTGCTCTCTTTTCCCCAAATCTTTTAGGAGATCCTGATAATTTTACCCCCGCCAATCCACTAGTTACCCCTCCGCATATTAAGCCTGAGTGATATTTCCTTTTCGCCTACGCAATTCTACGCTCCATCCCAAACAAGCTTGGGGGGGTTTTAGCTTTACTGGCCTCTATTCTGGTACTAATGGTGGTGCCAATTCTCCACACATCAAAGCAACGAGGCATTACATTTCGCCCCCTCTCACAGTTCCTGTTCTGGACTTTAATTGCAGACGTTGCTATCCTAACCTGAATTGGAGGAATGCCCGTCGAACACCCCTTTATTATTATTGGTCAGGTCGCATCTTTCCTGTATTTCTTCCTCTTCCTCATCCTCGCCCCACTAGCAGGATGACTAGAGAACAAAGCCCTCGAATGAGCC
>24_Cypress
TGGCAAGCCTACGAAAAACCCACCCCCTACTGAAAATTGCAAACAGTGCACTTGTTGATCTTCCCGCTCCCTCGAATATCTCAGTGTGGTGAAACTTTGGCTCACTCCTGGGCCTCTGTCTAATTACCCAGATCCTTACAGGATTGTTCTTGGCGATACACTATACCGCCGACATCGCAACAGCTTTTTCATCTGTGGCACACATCTGCCGGGATGTGAACTATGGCTGACTTATCCGCAACCTTCATGCCAACGGGGCATCCTTCTTCTTTATTTGTATTTATTTACATATTGGCCGAGGCCTGTACTATGGCTCCTACCTATATAAGGAGACATGAAACATCGGAGTGGTTCTTCTCCTATTGGTAATAATAACCGCCTTCGTCGGGTACGTTCTCCCCTGAGGACAGATGTCATTCTGAGGTGCAACAGTTATTACTAATCTTCTCTCTGCAGTACCTTATGTGGGCAATACCCTCGTTCAATGAATCTGAGGGGGCTTCTCCGTAGACAATGCCACCCTTACTCGATTCTTTGCTTTCCATTTTTTATTCCCCTTCGTAATCGCGGGCGCCACCCTGATTCACCTTCTTTTCCTTCATGAAACCGGCTCAAATAACCCTCTANGTTTAAACTCCGACGCCGACAAAGTGTCCTTTCACCCCTACTTTTCCTACAAAGACCTCCTGGGCTTTGCCGTACTCCTTATTGCTCTAACAGCCCTTGCTCTCTTTTCCCCAAATCTTTTAGGAGATCCTGATAATTTTACCCCCGCCAATCCACTAGTTACCCCTCCGCATATTAAGCCTGAGTGATATTTCCTTTTCGCCTACGCAATTCTACGCTCCATCCCAAACAAGCTTGGGGGGGTTTTAGCTTTACTGGCCTCTATTCTGGTACTAATGGTGGTGCCAATTCTCCACACATCAAAGCAACGAGGCATTACATTTCGCCCCCTCTCACAGTTCCTGTTCTGGACTTTAATTGCAGACGTTGCTATCCTAACCTGAATTGGAGGAATGCCCGTCGAACACCCCTTTATTATTATTGGTCAGGTCGCATCTTTCCTGTATTTCTTCCTCTTCCTCATCCTCGCCCCACTAGCAGGATGACTAGAGAACAAAGCCCTCGAATGAGCC
>17_Cypress
TGGCAAGCCTACGAAAAACCCACCCCCTACTGAAAATTGCAAACAGTGCACTTGTTGATCTTCCCGCTCCCTCGAATATCTCAGTGTGGTGAAACTTTGGCTCACTCCTGGGCCTCTGTCTAATTACCCAGATCCTTACAGGATTGTTCTTGGCGATACACTATACCGCCGACATCGCAACAGCTTTTTCATCTGTGGCACACATCTGCCGGGATGTGAACTATGGCTGACTTATCCGCAACCTTCATGCCAACGGGGCATCCTTCTTCTTTATTTGTATTTATTTACATATTGGCCGAGGCCTGTACTATGGCTCCTACCTATATAAGGAGACATGAAACATCGGAGTGGTTCTTCTCCTATTGGTAATAATAACCGCCTTCGTCGGGTACGTTCTCCCCTGAGGACAGATGTCATTCTGAGGTGCAACAGTTATTACTAATCTTCTCTCTGCAGTACCTTATGTGGGCAATACCCTCGTTCAATGAATCTGAGGGGGCTTCTCCGTAGACAATGCCACCCTTACTCGATTCTTTGCTTTCCATTTTTTATTCCCCTTCGTAATCGCGGGCGCCACCCTGATTCACCTTCTTTTCCTTCATGAAACCGGCTCAAATAACCCTCTAGGTTTNAACTCCGACGCCGACAAAGTGTCCTTTCACCCCTACTTTTCCTACAAAGACCTCCTGGGCTTTGCCGTACTCCTTATTGCTCTAACAGCCCTTGCTCTCTTTTCCCCAAATCTTTTAGGAGATCCTGATAATTTTACCCCCGCCAATCCACTAGTTACCCCTCCGCATATTAAGCCTGAGTGATATTTCCTTTTCGCCTACGCAATTCTACGCTCCATCCCAAACAAGCTTGGGGGGGTTTTAGCTTTACTGGCCTCTATTCTGGTACTAATGGTGGTGCCAATTCTCCACACATCAAAGCAACGAGGCATTACATTTCGCCCCCTCTCACAGTTCCTGTTCTGGACTTTAATTGCAGACGTTGCTATCCTAACCTGAATTGGAGGAATGCCCGTCGAACACCCCTTTATTATTATTGGTCAGGTCGCATCTTTCCTGTATTTCTTCCTCTTCCTCATCCTCGCCCCACTAGCAGGATGACTAGAGAACAAAGCCCTCGAATGAGCC
>16_Cypress
TGGCAAGCCTACGAAAAACCCACCCCCTACTGAAAATTGCAAACAGTGCACTTGTTGATCTTCCCGCTCCCTCGAATATCTCAGTGTGGTGAAACTTTGGCTCACTCCTGGGCCTCTGTCTAATTACCCAGATCCTTACAGGATTGTTCTTGGCGATACACTATACCGCCGACATCGCAACAGCTTTTTCATCTGTGGCACACATCTGCCGGGATGTGAACTATGGCTGACTTATCCGCAACCTTCATGCCAACGGGGCATCCTTCTTCTTTATTTGTATTTATTTACATATTGGCCGAGGCCTGTACTATGGCTCCTACCTATATAAGGAGACATGAAACATCGGAGTGGTTCTTCTCCTATTGGTAATAATAACCGCCTTCGTCGGGTACGTTCTCCCCTGAGGACAGATGTCATTCTGAGGTGCAACAGTTATTACTAATCTTCTCTCTGCAGTACCTTATGTGGGCAATACCCTCGTTCAATGAATCTGAGGGGGCTTCTCCGTAGACAATGCCACCCTTACTCGATTCTTTGCTTTCCATTTTTTATTCCCCTTCGTAATCGCGGGCGCCACCCTGATTCACCTTCTTTTCCTTCATGAAACCGGCTCACATAACCCTCTAGGTTTAAACTCCGACGCCGACAAAGTGTCCTTTCACCCCTACTTTTCCTACAAAGACCTCCTGGGCTTTGCCGTACTCCTTATTGCTCTAACAGCCCTTGCTCTCTTTTCCCCAAATCTTTTAGGAGATCCTGATAATTTTACCCCCGCCAATCCACTAGTTACCCCTCCGCATATTAAGCCTGAGTGATATTTCCTTTTCGCCTACGCAATTCTACGCTCCATCCCAAACAAGCTTGGGGGGGTTTTAGCTTTACTGGCCTCTATTCTGGTACTAATGGTGGTGCCAATTCTCCACACATCAAAGCAACGAGGCATTACATTTCGCCCCCTCTCACAGTTCCTGTTCTGGACTTTAATTGCAGACGTTGCTATCCTAACCTGAATTGGAGGAATGCCCGTCGAACACCCCTTTATTATTATTGGTCAGGTCGCATCTTTCCTGTATTTCTTCCTCTTCCTCATCCTCGCCCCACTAGCAGGATGACTAGAGAACAAAGCCCTCGAATGAGCC
>15_Cypress
TGGCAAGCCTACGAAAAACCCACCCCCTACTGAAAATTGCAAACAGTGCACTTGTTGATCTTCCCGCTCCCTCGAATATCTCAGTGTGGTGAAACTTTGGCTCACTCCTGGGCCTCTGTCTAATTACCCAGATCCTTACAGGATTGTTCTTGGCGATACACTATACCGCCGACATCGCAACAGCTTTTTCATCTGTGGCACACATCTGCCGGGATGTGAACTATGGCTGACTTATCCGCAACCTTCATGCCAACGGGGCATCCTTCTTCTTTATTTGTATTTATTTACATATTGGCCGAGGCCTGTACTATGGCTCCTACCTATATAAGGAGACATGAAACATCGGAGTGGTTCTTCTCCTATTGGTAATAATAACCGCCTTCGTCGGGTACGTTCTCCCCTGAGGACAGATGTCATTCTGAGGTGCAACAGTTATTACTAATCTTCTCTCTGCAGTACCTTATGTGGGCAATACCCTCGTTCAATGAATCTGAGGGGGCTTCTCCGTAGACAATGCCACCCTTACTCGATTCTTTGCTTTCCATTTTTTATTCCCCTTCGTAATCGCGGGCGCCACCCTGATTCACCTTCTTTTCCTTCATGAAACCGGCTCAAATAACCCTCTAGGTTTAAACTCCGACGCCGACAAAGTGTCCTTTCACCCCTACTTTTCCTACAAAGACCTCCTGGGCTTTGCCGTACTCCTTATTGCTCTAACAGCCCTTGCTCTCTTTTCCCCAAATCTTTTAGGAGATCCTGATAATTTTACCCCCGCCAATCCACTAGTTACCCCTCCGCATATTAAGCCTGAGTGATATTTCCTTTTCGCCTACGCAATTCTACGCTCCATCCCAAACAAGCTTGGGGGGGTTTTAGCTTTACTGGCCTCTATTCTGGTACTAATGGTGGTGCCAATTCTCCACACATCAAAGCAACGAGGCATTACATTTCGCCCCCTCTCACAGTTCCTGTTCTGGACTTTAATTGCAGACGTTGCTATCCTAACCTGAATTGGAGGAATGCCCGTCGAACACCCCTTTATTATTATTGGTCAGGTCGCATCTTTCCTGTATTTCTTCCTCTTCCTCATCCTCGCCCCACTAGCAGGATGACTAGAGAACAAAGCCCTCGAATGAGCC
